# Supplementary material for: Investigation of hub genes and immune status in heart transplant rejection using endomyocardial biopsies
Source: J Cell Mol Med. 2020 Nov 23;25(2):763–73. doi: 10.1111/jcmm.16127 (PMC7812257; doi:10.1111/jcmm.16127)
Supplement: Supplementary file 2 — Table S1 [file JCMM-25-763-s003.xlsx]

## Sheet: TCMR
Table S1. DEGs of TCMR group.
row.names(tT)	logFC	AveExpr	t	P.Value	adj.P.Val	B
DLK1	-2.10528	7.8607	-8.35285	3.57432e-16	1.55264e-15	25.2604
AQP4	-1.86969	5.98968	-12.0939	1.04072e-30	9.78146e-30	58.4202
DHRS7C	-1.66159	7.06095	-10.0254	3.41123e-22	2.11281e-21	38.9665
VIT	-1.47527	6.25595	-11.5515	2.26449e-28	1.89816e-27	53.0746
IGSF10	-1.44097	6.20113	-9.98526	4.86589e-22	2.98823e-21	38.6147
FAM81B	-1.37667	5.21508	-7.71823	4.08183e-14	1.55159e-13	20.5915
TKTL1	-1.31525	7.48442	-12.8805	3.21882e-34	3.53301e-33	66.4513
ABCA8	-1.29524	9.96636	-14.547	4.45787e-42	6.63223e-41	84.4523
HMGCS2	-1.25528	6.44758	-6.5791	9.27775e-11	2.70841e-10	13.0039
TLL2	-1.23069	6.70197	-12.1602	5.33501e-31	5.11373e-30	59.084
C2orf40	-1.22233	6.73336	-9.36113	1.05594e-19	5.73491e-19	33.2894
HEY2	-1.2217	8.22152	-13.8224	1.35607e-38	1.7924e-37	76.4711
KCNIP2	-1.20895	7.33866	-9.39008	8.27505e-20	4.52032e-19	33.5306
SEC14L5	-1.2074	6.76548	-10.1429	1.20107e-22	7.6297e-22	40.0006
LRRC10	-1.20385	9.27944	-13.588	1.72929e-37	2.16997e-36	73.9386
SHISA3	-1.20197	6.64312	-8.24249	8.32416e-16	3.53359e-15	24.4266
PPP1R1A	-1.18245	9.30188	-11.2096	6.18721e-27	4.84155e-26	49.7914
IDI2-AS1	-1.16461	7.94881	-14.7727	3.50733e-43	5.43261e-42	86.983
DPYSL4	-1.16164	7.74286	-10.7866	3.3714e-25	2.43296e-24	45.825
B3GALT2	-1.15267	8.47321	-12.2971	1.33055e-31	1.31072e-30	60.4638
SMCO1	-1.14505	8.71714	-11.854	1.14807e-29	1.01952e-28	56.0355
RET	-1.13001	4.28724	-7.32582	6.56164e-13	2.2731e-12	17.8601
STEAP2	-1.1282	7.43079	-13.6468	9.15047e-38	1.16374e-36	74.5718
SFRP1	-1.1275	7.8187	-6.6887	4.61232e-11	1.38267e-10	13.6881
CILP	-1.12519	7.40793	-6.6388	6.34794e-11	1.88052e-10	13.3753
CA4	-1.10883	7.30486	-10.6548	1.14603e-24	8.04527e-24	44.6116
SPX	-1.10303	6.96449	-13.5282	3.29802e-37	4.11651e-36	73.2964
HLF	-1.09676	8.24289	-14.2285	1.55731e-40	2.19715e-39	80.9157
KY	-1.0909	7.10225	-12.5233	1.314e-32	1.3502e-31	62.7643
FSD2	-1.08551	8.17656	-15.322	6.63237e-46	1.11836e-44	93.2262
PHACTR3	-1.07684	5.81011	-11.9061	6.83747e-30	6.1384e-29	56.5503
MYOC	-1.06837	5.98213	-7.82188	1.92198e-14	7.46557e-14	21.333
CFD	-1.05123	9.96259	-6.6394	6.32395e-11	1.8743e-10	13.379
C1orf168	-1.04777	7.06907	-8.50227	1.12182e-16	5.03444e-16	26.4039
FAM46B	-1.04752	7.41383	-10.5389	3.33182e-24	2.28781e-23	43.5535
NEGR1	-1.04183	6.17408	-11.211	6.10156e-27	4.77849e-26	49.8052
SCN7A	-1.03483	5.71408	-11.3887	1.10299e-27	8.97403e-27	51.5029
TUB	-1.0329	7.58336	-16.5635	3.12078e-52	6.23328e-51	107.738
FBXO40	-1.03141	10.3473	-14.4598	1.18467e-41	1.73239e-40	83.4795
PAIP2B	-1.03071	9.39433	-13.1003	3.18585e-35	3.6611e-34	68.7509
PDGFRL	-1.0294	5.5884	-11.0111	4.09105e-26	3.06869e-25	47.9171
CORIN	-1.02465	10.0351	-9.38728	8.47241e-20	4.62277e-19	33.5073
PRELID2	-1.02202	5.06005	-7.55803	1.2867e-13	4.71222e-13	19.4618
CPNE4	-1.01008	7.13719	-9.99943	4.29365e-22	2.64622e-21	38.7386
AMOT	-1.00686	6.05081	-12.1955	3.73267e-31	3.59984e-30	59.4389
CRIP1	1.00021	8.31547	13.8538	9.62305e-39	1.27731e-37	76.8124
MKI67	1.00238	4.33119	18.1244	1.77413e-60	4.26766e-59	126.658
ATP8B2	1.00354	6.57966	18.6748	1.89177e-63	4.90116e-62	133.48
IRF7	1.00404	6.68065	18.7379	8.59379e-64	2.24188e-62	134.267
IER2	1.00467	7.37483	17.558	1.8806e-57	4.24204e-56	119.715
TPM4	1.00577	7.77671	11.3656	1.37828e-27	1.1156e-26	51.2817
MFSD1	1.00589	9.13462	20.31	1.93534e-72	6.31751e-71	154.121
STK17A	1.00675	7.80187	11.0483	2.87766e-26	2.16456e-25	48.2662
SIT1	1.00716	4.69676	26.2496	3.10594e-106	3.11172e-104	231.751
HENMT1	1.00743	4.58202	22.9649	2.09706e-87	1.14156e-85	188.493
IL13RA1	1.00789	7.31168	17.0864	5.82142e-55	1.25025e-53	114
CMPK2	1.00816	5.93751	10.828	2.2905e-25	1.66698e-24	46.2084
RTP4	1.00936	4.53287	18.0241	6.12552e-60	1.44942e-58	125.423
DPYD	1.00985	6.2224	15.7159	6.90281e-48	1.23003e-46	97.7725
P2RY14	1.01043	6.85517	14.6038	2.35543e-42	3.54632e-41	85.0873
DPEP2	1.01104	4.53311	16.7378	3.87382e-53	7.95674e-52	109.817
SORL1	1.01118	7.29176	16.1899	2.64135e-50	5.0405e-49	103.316
C1RL	1.01309	6.24847	13.0416	5.92102e-35	6.71014e-34	68.1347
EMP3	1.01538	7.35873	15.0933	9.14999e-45	1.49083e-43	90.6131
APOL2	1.01571	6.61075	13.9756	2.53648e-39	3.43949e-38	78.139
PLTP	1.01731	7.85321	10.1183	1.49612e-22	9.46251e-22	39.783
LASP1	1.01968	9.16364	21.5882	1.33886e-79	5.43479e-78	170.565
CENPU	1.02169	4.51742	11.7301	3.91607e-29	3.39435e-28	54.817
FLI1	1.02366	6.85398	18.2072	6.36402e-61	1.53872e-59	127.68
SLC15A3	1.02401	7.1118	22.0879	2.01054e-82	9.05946e-81	177.05
MAP3K1	1.02478	7.666	22.2095	4.11683e-83	1.89123e-81	178.632
IFIT2	1.02514	7.23994	12.8441	4.71308e-34	5.1372e-33	66.0722
CENPA	1.02524	3.66056	12.3263	9.89031e-32	9.79411e-31	60.7585
TNF	1.02599	5.0866	21.2217	1.5479e-77	5.87796e-76	165.827
ZNF267	1.03046	6.19284	15.9782	3.20325e-49	5.94417e-48	100.831
BUB1	1.03048	2.94537	17.5097	3.39342e-57	7.57287e-56	119.127
APOL4	1.03121	5.30191	14.5435	4.63941e-42	6.89142e-41	84.4125
RFX5	1.03243	7.66125	24.3418	2.82853e-95	1.95148e-93	206.572
RASAL3	1.03315	6.04521	25.1212	9.52474e-100	7.60163e-98	216.848
ETS1	1.03425	9.91071	21.8301	5.77727e-81	2.46746e-79	173.7
THEMIS2	1.03473	6.77778	19.5852	1.98828e-68	5.79709e-67	144.91
UGCG	1.03513	7.38882	17.6544	5.78139e-58	1.31672e-56	120.891
AMMECR1	1.03638	5.11472	20.9664	4.19231e-76	1.52143e-74	162.536
BST2	1.0393	8.27019	12.0474	1.66263e-30	1.5434e-29	57.9548
PLSCR1	1.03957	7.94787	15.0334	1.81534e-44	2.93242e-43	89.931
SLC38A6	1.04001	4.834	16.537	4.28289e-52	8.5093e-51	107.423
CD3E	1.04027	5.32479	23.2054	8.92624e-89	5.12578e-87	191.642
MARCKS	1.04054	8.16755	14.6883	9.10126e-43	1.38916e-41	86.0338
SP140L	1.04257	5.96675	26.0729	3.22308e-105	3.05059e-103	229.416
SLAMF1	1.04325	5.15634	27.4742	2.82926e-113	3.67512e-111	247.927
LOC100131541	1.04383	5.9317	13.827	1.29075e-38	1.70846e-37	76.5202
GOLM1	1.04562	6.18777	14.9619	4.09915e-44	6.53747e-43	89.1201
ADPGK	1.04644	7.66016	26.4491	2.21511e-107	2.35715e-105	234.385
CLIC2	1.04647	5.78526	16.4848	7.98193e-52	1.57424e-50	106.802
TMPO	1.04656	5.96131	24.7791	8.77122e-98	6.63478e-96	212.335
NUP210	1.04676	4.73204	27.6579	2.49067e-114	3.35084e-112	250.351
MSL3	1.04769	5.98197	25.5685	2.56151e-102	2.21312e-100	222.753
ENTPD1	1.04907	6.2454	19.7725	1.84477e-69	5.57723e-68	147.281
PARP12	1.051	7.5599	22.7478	3.61284e-86	1.8746e-84	185.653
TNFRSF10A	1.05118	4.57732	22.8505	9.4011e-87	4.98788e-85	186.996
ADAP2	1.05187	6.05772	16.4238	1.64981e-51	3.23017e-50	106.079
SPINT2	1.05188	6.47577	15.76	4.12283e-48	7.38853e-47	98.2858
SAMD9L	1.05292	6.78714	16.8149	1.53612e-53	3.18293e-52	110.738
PNP	1.0531	6.57064	16.9016	5.41437e-54	1.13437e-52	111.777
ARHGAP18	1.05416	6.79429	15.1611	4.21392e-45	6.93787e-44	91.3851
LPCAT1	1.05505	6.34141	22.438	2.08088e-84	9.94756e-83	181.609
RHOU	1.05525	5.84412	11.0302	3.41379e-26	2.56477e-25	48.0967
CMTM6	1.05715	8.44224	23.7787	4.74055e-92	2.98623e-90	199.165
SLC40A1	1.06134	8.59689	18.7447	7.89136e-64	2.0615e-62	134.352
TRABD2A	1.06442	4.60816	23.4672	2.86297e-90	1.72281e-88	195.074
DHRS9	1.06519	6.5058	13.4066	1.2189e-36	1.48404e-35	71.9962
CLIC1	1.06673	9.59766	21.345	3.13532e-78	1.2176e-76	167.419
TIMD4	1.06816	2.95547	17.9123	2.43364e-59	5.72254e-58	124.048
PPP1R16B	1.06824	6.41111	22.0442	3.55251e-82	1.58935e-80	176.482
RHBDF2	1.06883	6.13691	24.9037	1.68859e-98	1.30347e-96	213.979
SLFN12	1.07021	3.64882	21.9267	1.64289e-81	7.11351e-80	174.954
FCGR1B	1.07053	2.70992	20.7626	5.79173e-75	2.04667e-73	159.917
ATP11C	1.07134	6.51137	20.5003	1.68745e-73	5.6857e-72	156.554
FBXO5	1.07345	5.11654	20.5679	7.08953e-74	2.41031e-72	157.419
ABHD3	1.07477	6.40135	20.7641	5.68065e-75	2.01119e-73	159.937
APOL3	1.07546	8.07387	20.0452	5.7189e-71	1.80126e-69	150.745
TLR10	1.07782	3.00056	21.7641	1.36157e-80	5.72435e-79	172.845
TMEM243	1.07839	6.18375	19.8031	1.24971e-69	3.79039e-68	147.669
RNF149	1.07938	7.62362	18.9756	4.36573e-65	1.18656e-63	137.238
AP1G2	1.08	6.13788	26.408	3.81455e-107	3.94764e-105	233.843
APOL1	1.08215	7.32928	23.9834	3.19358e-93	2.07418e-91	201.856
CDC42SE1	1.08298	6.8964	21.8958	2.45665e-81	1.05883e-79	174.553
CARD9	1.08487	4.07236	23.3805	8.95177e-90	5.3021e-88	193.936
DLGAP5	1.08874	2.81451	20.7349	8.28105e-75	2.89914e-73	159.561
NBEAL2	1.08899	6.57005	21.3667	2.36792e-78	9.21483e-77	167.699
LIPA	1.09096	8.50905	16.3312	4.95279e-51	9.61709e-50	104.984
CTSZ	1.09343	8.66239	15.9706	3.50211e-49	6.47322e-48	100.742
MIS18BP1	1.09396	5.61736	15.6992	8.38614e-48	1.49294e-46	97.5786
TRPV2	1.09539	6.12267	25.2615	1.48731e-100	1.21798e-98	218.7
ATF5	1.09606	5.95905	20.5024	1.64316e-73	5.54639e-72	156.581
KLRC3	1.09768	3.10379	20.3346	1.41342e-72	4.63793e-71	154.435
SP110	1.10053	7.23908	21.1118	6.40876e-77	2.37616e-75	164.41
TRIM59	1.10125	2.67226	26.1485	1.18578e-105	1.16324e-103	230.414
JAKMIP1	1.10401	3.45504	30.2128	5.90369e-129	1.26359e-126	283.954
STAT2	1.10419	8.30748	21.2387	1.24177e-77	4.73455e-76	166.046
PILRA	1.10531	5.19573	18.3362	1.28537e-61	3.18551e-60	129.275
LBR	1.10567	7.6267	22.5263	6.55732e-85	3.17499e-83	182.761
CD209	1.10631	5.98788	9.8037	2.3898e-21	1.41281e-20	37.0386
PFN1	1.10683	9.26195	17.2452	8.50007e-56	1.84233e-54	115.917
NCAPG	1.10697	3.11332	18.5642	7.52774e-63	1.91601e-61	132.104
RNF166	1.1098	5.4121	20.1616	1.29232e-71	4.11857e-70	152.228
RASGRP2	1.11046	6.04255	19.2547	1.3011e-66	3.64677e-65	140.741
PATL2	1.11158	5.30037	14.9523	4.57123e-44	7.27188e-43	89.0115
CLEC12A	1.11191	3.8479	17.441	7.84648e-57	1.73257e-55	118.291
KIF20A	1.11235	3.34367	15.145	5.06499e-45	8.31728e-44	91.2019
STAB1	1.11239	8.06972	15.0856	1.0002e-44	1.62683e-43	90.5245
PIP4K2A	1.11372	7.52237	25.4532	1.17768e-101	9.90253e-100	221.231
ST3GAL5	1.1139	6.80376	21.9673	9.67753e-82	4.23898e-80	175.482
HRASLS2	1.11563	3.86789	21.8319	5.63989e-81	2.41426e-79	173.724
ARPC5	1.11906	9.63469	22.6814	8.61594e-86	4.3624e-84	184.786
PPP1R18	1.11915	8.8572	26.8546	1.03119e-109	1.19892e-107	239.743
ACTB	1.11953	11.8212	20.6841	1.59211e-74	5.50227e-73	158.909
GCSAM	1.12009	3.52592	28.2519	9.69118e-118	1.47204e-115	258.186
CENPK	1.12086	3.78077	21.0051	2.54417e-76	9.28671e-75	163.034
EVL	1.12245	7.39128	27.1304	2.67799e-111	3.27533e-109	243.386
IGLV1-40	1.1227	5.21949	13.2493	6.54737e-36	7.73164e-35	70.3243
TRERF1	1.12747	4.63205	22.8584	8.48e-87	4.52467e-85	187.099
STAT5A	1.12964	6.21358	26.1315	1.48396e-105	1.43335e-103	230.19
CTSH	1.13093	8.36338	21.2836	6.94833e-78	2.67085e-76	166.626
PSTPIP2	1.13159	4.86946	21.5918	1.27746e-79	5.19676e-78	170.612
GIMAP4	1.1325	8.08489	20.0227	7.61526e-71	2.39455e-69	150.459
HAPLN3	1.13275	5.88747	25.0876	1.4846e-99	1.17489e-97	216.405
ARHGEF18	1.13426	6.68385	26.4358	2.63946e-107	2.77733e-105	234.211
CX3CR1	1.13471	6.50736	8.45862	1.57644e-16	7.00949e-16	26.0681
PRC1	1.13481	5.00137	13.6791	6.44957e-38	8.23578e-37	74.9197
ATP2B1	1.13608	6.67981	16.7163	5.01709e-53	1.02826e-51	109.559
HSD11B1	1.13818	5.82098	12.9378	1.76503e-34	1.9544e-33	67.0487
IFNAR2	1.13847	7.19113	26.433	2.7414e-107	2.86857e-105	234.173
MAN2A1	1.13933	5.96613	21.3932	1.68024e-78	6.57947e-77	168.041
PGM2L1	1.14091	5.35004	20.9677	4.12183e-76	1.49874e-74	162.553
SLC27A2	1.14326	2.91222	26.2155	4.87864e-106	4.86186e-104	231.3
HN1	1.14439	7.43111	18.6712	1.98018e-63	5.12317e-62	133.435
DDX60	1.14494	7.58546	16.7545	3.17432e-53	6.53423e-52	110.015
GPSM3	1.14766	5.52573	24.8989	1.79924e-98	1.38321e-96	213.916
IKBKB	1.15031	6.96915	18.758	6.68679e-64	1.75412e-62	134.517
PRSS23	1.15113	7.12834	8.66368	3.15093e-17	1.47046e-16	27.6574
CD4	1.15177	4.93389	22.0367	3.91907e-82	1.74094e-80	176.384
CASC5	1.15405	4.29843	20.0577	4.87122e-71	1.53942e-69	150.905
S100A9	1.15476	7.05929	5.34421	1.2303e-07	2.70899e-07	5.99942
S100A11	1.15521	9.01455	14.8505	1.4529e-43	2.27287e-42	87.8603
MPZL3	1.15689	6.01257	22.6423	1.43839e-85	7.22453e-84	184.275
TNFAIP8L2	1.15898	4.8965	29.3393	5.7239e-124	1.06742e-121	272.497
LITAF	1.15909	8.09634	19.0618	1.47853e-65	4.05949e-64	138.317
MCTP1	1.16043	5.57139	12.9677	1.28907e-34	1.43837e-33	67.3611
IL16	1.1606	5.83648	31.8989	1.59848e-138	5.38584e-136	305.935
IL4R	1.16125	6.69717	23.8908	1.08348e-92	6.94129e-91	200.637
NAAA	1.16138	6.89689	23.9575	4.49413e-93	2.90883e-91	201.515
IPCEF1	1.16454	4.15331	28.2392	1.14643e-117	1.72744e-115	258.018
HS3ST3B1	1.16528	4.42094	19.2373	1.61975e-66	4.53312e-65	140.522
GIMAP7	1.17077	8.40984	22.1561	8.26409e-83	3.74169e-81	177.937
ELF4	1.17287	5.40614	26.1367	1.38639e-105	1.34704e-103	230.258
RAB31	1.17318	7.38629	15.3683	3.8908e-46	6.60209e-45	93.7573
IRAK4	1.17619	4.99804	25.7431	2.53838e-103	2.32089e-101	225.059
ANPEP	1.17723	4.41449	14.6789	1.01191e-42	1.54326e-41	85.9283
CFB	1.17965	6.32348	15.8411	1.59882e-48	2.89556e-47	99.2293
MTHFD1L	1.17988	5.21314	12.4408	3.068e-32	3.10009e-31	61.9217
SLAMF6	1.18088	5.34243	27.1025	3.87564e-111	4.64954e-109	243.017
TYMP	1.18137	6.96359	21.2094	1.81435e-77	6.8621e-76	165.668
PLCG2	1.18168	5.74017	24.3696	1.95836e-95	1.3611e-93	206.939
TACC3	1.18497	5.10753	26.5397	6.66815e-108	7.2598e-106	235.583
P2RY6	1.18616	4.24586	23.2336	6.16382e-89	3.55032e-87	192.011
KCNA3	1.18751	3.89904	28.8255	4.99093e-121	8.54584e-119	265.741
SH3BP1	1.18752	6.40263	26.423	3.12929e-107	3.25636e-105	234.041
FAM49B	1.18763	8.15305	25.4182	1.87265e-101	1.56068e-99	220.768
FASLG	1.18908	4.0536	28.1294	4.88935e-117	7.1946e-115	256.571
CCR1	1.18989	4.6954	16.4884	7.6384e-52	1.50806e-50	106.846
ZNF217	1.19	6.82988	21.4645	6.66468e-79	2.62613e-77	168.964
KIF11	1.191	4.20622	18.885	1.36206e-64	3.64409e-63	136.104
CDCA7	1.19132	4.84957	20.2693	3.25936e-72	1.0494e-70	153.602
CAPZA1	1.19153	9.15585	24.5353	2.19698e-96	1.56151e-94	209.121
SNHG12	1.19184	6.46343	18.211	6.07084e-61	1.47161e-59	127.727
LYST	1.1921	6.4604	23.0075	1.19965e-87	6.60686e-86	189.05
FXYD5	1.19292	7.05136	24.1087	6.12374e-94	4.06129e-92	203.504
SLC39A8	1.19394	4.51191	16.7643	2.82078e-53	5.82559e-52	110.133
ARHGAP25	1.19557	6.57968	31.182	1.82512e-134	4.91087e-132	296.613
HMMR	1.19616	4.2491	15.6388	1.69469e-47	2.99152e-46	96.878
CD83	1.19635	5.37692	17.2536	7.67524e-56	1.66547e-54	116.019
TNFAIP2	1.19714	7.34019	16.7545	3.1735e-53	6.53423e-52	110.015
NCKAP1L	1.19818	6.17082	24.6696	3.72852e-97	2.71145e-95	210.891
PLAC8	1.19836	5.87788	23.6636	2.15953e-91	1.32924e-89	197.652
PAPLN	1.19871	4.85547	14.021	1.53914e-39	2.11142e-38	78.6361
PRDM8	1.20065	4.16918	19.6964	4.84805e-69	1.43349e-67	146.317
TMSB10	1.20111	11.4845	21.152	3.81261e-77	1.43049e-75	164.928
EDEM1	1.2024	7.28271	31.1324	3.49154e-134	9.13378e-132	295.965
PABPC1L	1.20391	4.43454	24.2677	7.51913e-95	5.09435e-93	205.597
VAV3	1.20457	5.07636	20.596	4.93815e-74	1.68497e-72	157.78
SFT2D2	1.20534	4.38591	23.605	4.66721e-91	2.83571e-89	196.883
MVP	1.20615	6.56956	19.3409	4.38086e-67	1.23894e-65	141.826
SERP1	1.20706	8.8541	22.3567	6.024e-84	2.85799e-82	180.549
ICAM1	1.20712	6.79706	19.6264	1.17942e-68	3.45479e-67	145.431
MYC	1.20918	5.81851	12.4446	2.94923e-32	2.98328e-31	61.9609
VAMP5	1.21005	7.7988	19.4323	1.37993e-67	3.95602e-66	142.978
BTN2A2	1.2124	5.56579	26.357	7.49424e-107	7.62995e-105	233.169
PRKCD	1.21586	5.26421	20.8123	3.05565e-75	1.08796e-73	160.555
DDX26B	1.21819	5.59285	23.402	6.73955e-90	4.02982e-88	194.219
FAM105A	1.21929	4.7086	24.7539	1.22256e-97	9.17407e-96	212.004
APOL6	1.22064	6.05199	23.1153	2.91639e-88	1.64462e-86	190.461
MAF	1.22068	8.44638	14.9035	7.96752e-44	1.25266e-42	88.4584
SLC20A1	1.2212	7.51666	20.2956	2.32748e-72	7.58446e-71	153.937
RGS4	1.22257	6.01174	8.46325	1.52073e-16	6.77458e-16	26.1036
BCAT1	1.2238	5.22382	11.2825	3.07362e-27	2.45199e-26	50.4857
OAS1	1.22497	5.73287	11.7395	3.5705e-29	3.10195e-28	54.9088
PARP15	1.22609	3.44098	32.3886	2.76537e-141	1.1323e-138	312.28
N4BP2L1	1.2281	6.66011	22.1775	6.24698e-83	2.84895e-81	178.216
VAV1	1.2325	4.82704	31.9935	4.67266e-139	1.69249e-136	307.162
LAIR1	1.23263	6.13029	20.0761	3.85353e-71	1.22397e-69	151.138
CRLF3	1.23454	7.09969	28.4774	4.93754e-119	7.94859e-117	261.156
DMXL2	1.23502	5.84828	17.9891	9.43691e-60	2.23017e-58	124.992
GLIPR1	1.23596	6.44139	15.0273	1.94477e-44	3.13879e-43	89.8624
CMIP	1.23656	6.83292	14.6011	2.42956e-42	3.65209e-41	85.0564
ALOX5AP	1.23789	6.62327	13.9651	2.84579e-39	3.85338e-38	78.0245
TMEM2	1.24325	6.24173	21.5424	2.42681e-79	9.68412e-78	169.972
BORA	1.24576	3.73412	28.2926	5.66682e-118	8.6776e-116	258.721
PLEKHO1	1.25032	7.39513	19.0109	2.80334e-65	7.65232e-64	137.68
FOLR2	1.25235	7.55942	13.4779	5.66879e-37	6.97854e-36	72.7577
TPM3	1.25307	8.94148	22.3641	5.46758e-84	2.60055e-82	180.646
ZBED2	1.25421	3.22561	24.5089	3.11294e-96	2.20422e-94	208.774
KLRG1	1.25612	5.30835	19.3844	2.52796e-67	7.20335e-66	142.374
ARNTL2	1.25959	3.55839	24.058	1.19426e-93	7.86501e-92	202.838
PBX4	1.26031	3.47607	30.2649	2.98152e-129	6.52989e-127	284.635
SIGLEC10	1.26064	5.27835	20.4676	2.56946e-73	8.61135e-72	156.135
ARRB2	1.26173	6.39891	19.4928	6.41171e-68	1.85506e-66	143.742
KNTC1	1.26579	4.93346	24.7443	1.38948e-97	1.03035e-95	211.876
ANLN	1.27322	3.44973	9.78674	2.76985e-21	1.63236e-20	36.8925
CDC7	1.27323	3.47526	19.5674	2.49278e-68	7.24562e-67	144.684
VOPP1	1.27507	8.57959	28.1327	4.68115e-117	6.94247e-115	256.615
IL32	1.2764	8.2195	17.4669	5.72143e-57	1.26929e-55	118.606
CMTM7	1.27712	6.6537	24.0025	2.48401e-93	1.61891e-91	202.107
SCIMP	1.27819	5.42065	26.3923	4.69467e-107	4.83191e-105	233.636
ISG15	1.27882	8.17631	12.6143	5.1397e-33	5.35137e-32	63.6973
FAS	1.27913	5.23377	22.2727	1.80392e-83	8.41012e-82	179.455
RAB8B	1.27947	7.87955	22.7136	5.65034e-86	2.89984e-84	185.207
TEP1	1.28128	6.42181	22.2992	1.27677e-83	5.997e-82	179.8
HLA-E	1.28137	10.4089	24.2481	9.73395e-95	6.52452e-93	205.339
RGS19	1.28211	7.18911	25.2405	1.96574e-100	1.5959e-98	218.422
HLA-DRB4	1.28665	8.40654	8.67679	2.83987e-17	1.33057e-16	27.7601
IFI35	1.28678	7.54002	20.7767	4.83461e-75	1.71811e-73	160.098
NRROS	1.2882	5.18297	23.419	5.39486e-90	3.23605e-88	194.441
MYO5A	1.28832	5.47865	17.7336	2.18881e-58	5.03989e-57	121.859
CD300A	1.28848	6.15628	18.973	4.51338e-65	1.22316e-63	137.205
PLVAP	1.28857	5.26799	15.1697	3.81715e-45	6.29562e-44	91.4836
PLEKHO2	1.28907	6.60597	22.3037	1.2041e-83	5.66979e-82	179.858
ST8SIA4	1.2933	5.88974	18.5433	9.76241e-63	2.4781e-61	131.844
IFIT3	1.29353	7.65058	14.5662	3.59487e-42	5.36949e-41	84.6664
PSME1	1.2951	9.1864	25.2297	2.266e-100	1.83177e-98	218.28
CLEC2B	1.29533	8.10364	20.6644	2.05066e-74	7.04821e-73	158.656
TBX21	1.29541	4.96876	25.5922	1.8706e-102	1.63115e-100	223.067
SIGLEC1	1.29784	6.01117	16.7406	3.75005e-53	7.71094e-52	109.849
PMAIP1	1.30013	3.58476	27.5465	1.08795e-113	1.4533e-111	248.88
SEMA4A	1.30215	5.29328	28.36	2.32611e-118	3.62086e-116	259.61
TET3	1.30468	5.29926	20.1506	1.48734e-71	4.7321e-70	152.088
CDC25B	1.30558	6.56497	22.3169	1.0126e-83	4.78002e-82	180.031
GLCCI1	1.30646	6.24983	25.8283	8.22273e-104	7.55489e-102	226.184
HHEX	1.30716	4.92385	16.4068	2.01832e-51	3.94347e-50	105.878
TAPBP	1.30794	9.43733	24.4769	4.75161e-96	3.35193e-94	208.352
ICOS	1.31143	4.08588	32.0404	2.54035e-139	9.38188e-137	307.77
SKAP2	1.31327	6.69846	22.1734	6.59399e-83	2.99995e-81	178.162
CCL3	1.31508	5.87395	19.5861	1.96778e-68	5.74622e-67	144.92
RCC2	1.31567	7.87764	23.2915	2.88136e-89	1.67501e-87	192.77
GPR34	1.31715	6.12118	9.75018	3.80485e-21	2.22699e-20	36.5782
SMAP2	1.31945	7.1542	24.6596	4.25443e-97	3.0702e-95	210.759
CAP1	1.32297	8.21734	22.6401	1.4794e-85	7.41079e-84	184.247
RAP2B	1.32501	7.74933	23.6233	3.66817e-91	2.24318e-89	197.124
CAPG	1.32664	6.67217	22.1003	1.70932e-82	7.72066e-81	177.212
RPS6KA1	1.33032	4.78881	27.7698	5.67732e-115	7.80527e-113	251.827
CEP55	1.33039	3.19794	19.9782	1.34367e-70	4.19702e-69	149.893
CMAHP	1.33178	5.78446	13.7788	2.18186e-38	2.85385e-37	75.9979
IFIH1	1.33476	6.56802	15.647	1.53973e-47	2.72053e-46	96.9735
PSME2	1.33688	9.13416	25.7145	3.71038e-103	3.34378e-101	224.681
SLC16A3	1.34077	6.21976	17.5296	2.65949e-57	5.95618e-56	119.37
NNMT	1.34155	7.307	10.3601	1.70225e-23	1.12498e-22	41.9367
FAM111A	1.34352	7.33355	23.1007	3.53248e-88	1.9861e-86	190.27
ZWINT	1.34367	5.87669	15.7825	3.17246e-48	5.71255e-47	98.5468
SYK	1.34426	5.34394	21.7504	1.62731e-80	6.7961e-79	172.667
LAP3	1.34428	8.67868	20.8944	1.06069e-75	3.81262e-74	161.61
SLCO2B1	1.34565	8.14573	17.0398	1.02289e-54	2.18934e-53	113.438
TTC39C	1.34605	5.2708	20.922	7.42535e-76	2.67924e-74	161.966
CCL13	1.34693	6.20583	8.72509	1.9341e-17	9.17831e-17	28.1394
NOD2	1.34869	3.89479	24.4704	5.17499e-96	3.63698e-94	208.267
CCL21	1.34982	5.36869	11.8846	8.47e-30	7.56436e-29	56.3376
SAMD9	1.35175	5.84495	19.9583	1.73114e-70	5.39835e-69	149.64
IGFLR1	1.35788	6.97994	28.4918	4.08044e-119	6.62545e-117	261.347
NFATC2	1.36483	6.45628	27.5311	1.33285e-113	1.74336e-111	248.678
IFI16	1.3649	8.0027	19.1777	3.43544e-66	9.54374e-65	139.773
ZC3HAV1	1.3654	7.46827	26.3203	1.21782e-106	1.23321e-104	232.685
PTPN7	1.36746	5.79962	29.7724	1.91865e-126	3.84444e-124	278.183
CCL2	1.36753	7.39063	9.37157	9.67126e-20	5.26165e-19	33.3763
VSIG4	1.3727	6.47045	9.34955	1.16393e-19	6.30866e-19	33.1931
QPCT	1.3744	5.18917	11.3896	1.09361e-27	8.90536e-27	51.5114
IRF9	1.37568	9.05274	20.0691	4.21153e-71	1.33543e-69	151.05
TRIM22	1.37944	9.01883	20.1943	8.51485e-72	2.72287e-70	152.644
TMEM176B	1.37975	7.50551	12.2365	2.46303e-31	2.39624e-30	59.8519
BTN3A1	1.38196	7.13804	29.1183	1.05127e-122	1.85052e-120	269.593
DTX3L	1.38394	7.08036	22.0729	2.44388e-82	1.09858e-80	176.855
PRPS2	1.38569	6.56937	26.4969	1.1755e-107	1.26518e-105	235.018
CLEC4E	1.38796	4.96523	12.8784	3.29271e-34	3.61201e-33	66.4288
PTGER4	1.39056	7.79897	19.4597	9.75355e-68	2.81329e-66	143.324
KIAA1551	1.39549	7.09286	25.5049	5.94465e-102	5.11267e-100	221.913
PREX1	1.39552	6.20223	25.3979	2.44837e-101	2.0315e-99	220.5
STK4	1.39755	7.57908	30.357	8.90956e-130	1.99776e-127	285.841
ASPM	1.4014	3.34781	19.8656	5.64043e-70	1.73025e-68	148.462
SERPINB9	1.40404	6.89958	20.8854	1.19169e-75	4.2591e-74	161.494
SLA2	1.40705	4.89032	35.1958	6.078e-157	4.40304e-154	348.25
RGS1	1.40973	3.90011	22.8636	7.91938e-87	4.23754e-85	187.167
BAZ1A	1.40995	6.91172	24.2082	1.64751e-94	1.10038e-92	204.814
PIM2	1.41251	5.25524	27.9941	2.92255e-116	4.13882e-114	254.787
LY86	1.41323	5.53543	22.6264	1.77123e-85	8.82571e-84	184.067
CD40	1.41815	6.62638	23.3683	1.05041e-89	6.20204e-88	193.777
CR1	1.42193	3.25023	14.415	1.95339e-41	2.83496e-40	82.9817
IGFBP2	1.42228	8.7495	10.0284	3.32248e-22	2.05987e-21	38.9926
WARS	1.42455	9.34866	20.2947	2.35634e-72	7.66522e-71	153.925
CDK1	1.42513	4.2457	17.4541	6.6906e-57	1.48082e-55	118.45
ATP2A3	1.42551	5.65976	31.8476	3.11441e-138	1.01138e-135	305.269
MSR1	1.42648	5.77972	12.74	1.39542e-33	1.48827e-32	64.9932
SOAT1	1.42648	5.65115	22.8946	5.27755e-87	2.84008e-85	187.572
DUSP4	1.42663	5.02288	25.2863	1.07211e-100	8.81796e-99	219.027
RASSF5	1.4306	7.4579	30.1911	7.84707e-129	1.66067e-126	283.67
PASK	1.43382	4.59943	32.7113	4.22671e-143	1.80932e-140	316.451
HAVCR2	1.4373	4.90964	21.3223	4.20888e-78	1.62447e-76	167.126
CHST11	1.44032	5.70688	21.9274	1.6281e-81	7.06575e-80	174.963
MLKL	1.44483	5.53583	21.1086	6.68431e-77	2.47346e-75	164.368
CAMK1D	1.44949	5.84338	18.0536	4.25835e-60	1.01015e-58	125.786
NCF2	1.4519	4.31571	14.3102	6.28021e-41	8.98161e-40	81.8194
VNN2	1.45437	4.36169	14.1459	3.88453e-40	5.39566e-39	80.0061
CSF2RA	1.4629	3.9912	23.9413	5.56417e-93	3.58908e-91	201.302
BANK1	1.46417	2.96173	23.343	1.46476e-89	8.5946e-88	193.445
SOCS3	1.46744	4.62714	14.4628	1.146e-41	1.67845e-40	83.5125
NKG7	1.46799	6.6095	23.243	5.4537e-89	3.15094e-87	192.133
TNFRSF17	1.46924	3.0639	18.835	2.54838e-64	6.76039e-63	135.479
RTN1	1.47121	5.50665	24.6727	3.57875e-97	2.61263e-95	210.932
RGS18	1.47168	4.40542	13.069	4.43406e-35	5.07384e-34	68.4222
NECAP2	1.47263	6.47797	26.0391	5.04389e-105	4.72645e-103	228.969
NDC80	1.47472	3.67157	20.0619	4.62208e-71	1.46314e-69	150.957
BATF2	1.47481	5.22307	23.6211	3.77626e-91	2.30181e-89	197.095
AMPD3	1.48199	4.36396	25.4618	1.05054e-101	8.87302e-100	221.345
BTK	1.48316	3.83958	28.4479	7.28657e-119	1.16307e-116	260.768
TRAF1	1.48558	5.31823	31.7689	8.67312e-138	2.678e-135	304.247
CKS2	1.48694	5.38283	15.8735	1.09315e-48	1.98741e-47	99.608
EML4	1.49142	5.6095	20.7565	6.26457e-75	2.20548e-73	159.839
IGKC	1.49386	5.68604	16.0023	2.41229e-49	4.48524e-48	101.113
EPB41L3	1.49609	6.37573	17.9	2.82933e-59	6.63641e-58	123.898
CSF1R	1.5008	6.51956	20.3978	6.286e-73	2.07714e-71	155.243
PLA2G7	1.5046	3.97482	19.6784	6.09272e-69	1.79588e-67	146.089
PTPN6	1.50512	6.5968	31.8424	3.33456e-138	1.04677e-135	305.201
ASPHD2	1.50651	4.77169	33.2674	3.20874e-146	1.59044e-143	323.618
EOMES	1.50834	5.97844	31.1879	1.69122e-134	4.61653e-132	296.689
INPP5D	1.50908	6.59442	32.1552	5.71397e-140	2.19638e-137	309.259
TIAM1	1.51128	5.96137	18.1547	1.21967e-60	2.93767e-59	127.032
PRF1	1.5122	6.30306	22.2509	2.39864e-83	1.11277e-81	179.171
MAN2B1	1.51285	6.30234	27.2214	8.03189e-112	9.95268e-110	244.588
SAMHD1	1.51353	7.02351	18.3559	1.00607e-61	2.4999e-60	129.519
HACD4	1.51766	4.92022	16.5519	3.58458e-52	7.15208e-51	107.6
LST1	1.519	7.46688	20.212	6.78689e-72	2.18142e-70	152.87
SERPINE1	1.51966	6.11136	8.4857	1.27668e-16	5.71714e-16	26.2763
HLA-C	1.52214	11.3572	17.7231	2.48887e-58	5.71681e-57	121.731
PARP9	1.52483	7.64891	20.7494	6.86448e-75	2.41217e-73	159.748
HLA-B	1.52499	12.026	20.2891	2.52991e-72	8.20152e-71	153.854
DAPK1	1.52977	6.31579	16.6566	1.02564e-52	2.0772e-51	108.847
SH2D2A	1.5307	5.17736	34.3277	3.90751e-152	2.45326e-149	337.205
PTPN22	1.53426	3.68111	31.3774	1.42602e-135	4.06956e-133	299.156
DAPP1	1.53458	5.61979	23.3078	2.32631e-89	1.35653e-87	192.983
APOBEC3B	1.54192	3.59945	21.5839	1.41654e-79	5.73776e-78	170.509
GPR160	1.54407	4.77521	24.3659	2.05569e-95	1.42349e-93	206.89
CHI3L1	1.55091	3.34329	11.5562	2.16186e-28	1.81455e-27	53.1207
CTHRC1	1.55289	6.96185	10.9107	1.05496e-25	7.78613e-25	46.9774
C15orf48	1.55299	3.53888	27.8179	3.00278e-115	4.18943e-113	252.462
RNF213	1.55768	7.89604	27.3947	8.10564e-113	1.03857e-110	246.876
THY1	1.5589	5.70985	12.9263	1.99212e-34	2.20067e-33	66.9284
MYO1F	1.56276	6.03581	23.6907	1.51107e-91	9.33146e-90	198.008
CD14	1.56664	7.52388	13.9413	3.69424e-39	4.98075e-38	77.7649
SH3BGRL3	1.56923	7.34223	18.7466	7.71247e-64	2.01756e-62	134.375
SHTN1	1.56941	5.10854	18.945	6.40999e-65	1.72229e-63	136.855
NMI	1.56998	6.7045	21.7528	1.5777e-80	6.61825e-79	172.698
IL10RA	1.57719	6.28099	28.6433	5.52594e-120	9.21072e-118	263.342
SUSD3	1.57839	5.64008	29.6819	6.31106e-126	1.22545e-123	276.995
PCED1B	1.58329	5.46513	38.5577	3.07474e-175	5.26479e-172	390.271
IQGAP2	1.58573	6.03388	16.8882	6.36212e-54	1.3285e-52	111.617
ACAP1	1.58986	4.8638	31.9689	6.43716e-139	2.28762e-136	306.842
P2RY13	1.59149	4.75757	21.0685	1.12104e-76	4.13205e-75	163.852
RNASET2	1.59203	7.83786	25.4728	9.08412e-102	7.74205e-100	221.49
PYCARD	1.59226	6.19521	21.9928	6.94117e-82	3.06175e-80	175.814
CDC42SE2	1.59247	7.24385	31.5936	8.50834e-137	2.58475e-134	301.969
ABRACL	1.59303	5.91975	24.3101	4.29785e-95	2.92239e-93	206.155
NLRC3	1.59738	5.35137	33.2784	2.78734e-146	1.45832e-143	323.759
IGLL3P	1.60063	3.87354	15.9587	4.02595e-49	7.43418e-48	100.603
F13A1	1.60238	8.49134	12.4569	2.60064e-32	2.63776e-31	62.0859
ARAP2	1.60706	3.93037	29.7381	3.01463e-126	5.97691e-124	277.732
MS4A7	1.61067	6.57984	11.9453	4.62211e-30	4.19352e-29	56.9392
BATF	1.61712	4.62664	31.0259	1.40287e-133	3.6196e-131	294.578
PMCH	1.61952	4.30325	23.0638	5.72907e-88	3.17374e-86	189.787
SELPLG	1.62014	5.68347	29.3492	5.02225e-124	9.4594e-122	272.627
MYD88	1.62221	6.53802	25.7056	4.16986e-103	3.73997e-101	224.564
ARHGAP15	1.62327	5.97381	23.5094	1.64324e-90	9.92e-89	195.627
PIK3CG	1.62462	3.54056	26.8944	6.08936e-110	7.12379e-108	240.269
GBP3	1.62469	5.9677	16.9654	2.50974e-54	5.30538e-53	112.544
CYSLTR1	1.62708	4.76252	23.18	1.24645e-88	7.11419e-87	191.309
TRAF5	1.62912	6.22747	26.1366	1.38745e-105	1.34704e-103	230.257
WIPF1	1.6299	6.5047	25.329	6.0936e-101	5.0339e-99	219.591
PTPRJ	1.63333	5.51815	26.766	3.33115e-109	3.82574e-107	238.573
DRAM1	1.63529	5.53033	20.9223	7.40343e-76	2.67646e-74	161.969
RRM2	1.63581	4.1741	16.5395	4.15614e-52	8.26619e-51	107.453
KCNMA1	1.63605	5.04924	24.0403	1.50818e-93	9.86338e-92	202.605
NFE2L3	1.63903	3.61083	32.8801	4.76349e-144	2.1362e-141	318.63
CLEC4A	1.64226	4.30957	20.8904	1.11714e-75	4.007e-74	161.559
MRC1	1.64501	7.04044	11.9723	3.5268e-30	3.21838e-29	57.2078
MICAL1	1.64688	5.46335	27.5354	1.25982e-113	1.65934e-111	248.734
FNBP1	1.65071	6.17212	28.1276	5.00679e-117	7.3103e-115	256.547
PARP14	1.65072	8.42952	21.7922	9.45615e-81	4.0024e-79	173.208
TNFAIP8	1.65356	6.1343	19.3504	3.88594e-67	1.10063e-65	141.946
BTN3A3	1.65396	6.78543	21.9213	1.76256e-81	7.61416e-80	174.884
CD68	1.6562	6.90614	17.3571	2.17964e-56	4.76259e-55	117.273
CXorf21	1.65628	3.30852	27.09	4.5718e-111	5.44999e-109	242.853
ITGB7	1.65834	5.16845	32.0558	2.07851e-139	7.82975e-137	307.97
C1orf228	1.66438	4.00607	33.1378	1.70781e-145	8.24784e-143	321.95
SLC7A7	1.66458	5.63472	22.787	2.16127e-86	1.12763e-84	186.166
TYROBP	1.66492	8.23989	18.9519	5.87807e-65	1.58388e-63	136.941
LAT	1.66975	6.13729	31.1387	3.21341e-134	8.5246e-132	296.048
MS4A4A	1.66987	7.3607	13.0253	7.03176e-35	7.94024e-34	67.9637
LRMP	1.67046	5.6445	27.3614	1.25911e-112	1.60239e-110	246.437
TLR1	1.67668	4.40654	22.6059	2.31467e-85	1.14728e-83	183.8
SLAMF8	1.67995	6.14543	28.0343	1.7183e-116	2.45183e-114	255.317
RAB27A	1.68072	6.2125	24.9053	1.65432e-98	1.28227e-96	213.999
LAG3	1.6842	5.56283	33.2677	3.19931e-146	1.59044e-143	323.621
MAFB	1.6857	7.49877	18.428	4.1081e-62	1.03031e-60	130.412
NCF4	1.68685	4.61766	22.1628	7.574e-83	3.4375e-81	178.024
PLXNC1	1.69192	5.52397	22.9638	2.1279e-87	1.15501e-85	188.478
GCNT1	1.6978	3.6572	23.5472	9.99432e-91	6.05283e-89	196.124
ARHGAP30	1.70214	5.62935	29.7212	3.76304e-126	7.38301e-124	277.511
CD84	1.70812	5.67697	26.4371	2.59412e-107	2.74496e-105	234.228
TIGIT	1.72095	4.78106	39.0459	7.53292e-178	1.57647e-174	396.266
P2RY8	1.72415	5.37273	23.4002	6.90115e-90	4.11339e-88	194.196
ARHGDIB	1.732	9.43969	28.3473	2.74975e-118	4.24521e-116	259.443
PIK3AP1	1.73216	6.46976	24.6964	2.61356e-97	1.91542e-95	211.246
HLA-A	1.73644	10.7087	21.9285	1.6051e-81	6.982e-80	174.977
FKBP11	1.73736	6.02339	22.8387	1.09768e-86	5.80754e-85	186.841
RARRES1	1.74342	4.98979	12.7057	1.99324e-33	2.11389e-32	64.6388
RHOH	1.74557	4.57528	33.0544	5.01562e-145	2.36173e-142	320.875
TRAT1	1.75898	3.86442	32.5954	1.89524e-142	7.93263e-140	314.954
EZH2	1.76053	3.71904	30.0807	3.34186e-128	6.91691e-126	282.224
FERMT3	1.76162	5.89329	29.3328	6.23295e-124	1.15096e-121	272.412
CD247	1.7617	4.84026	34.5913	1.34335e-153	9.03642e-151	340.567
AMICA1	1.76245	5.76543	24.6117	8.00508e-97	5.7112e-95	210.129
ARPC1B	1.77296	7.92528	22.8903	5.58068e-87	2.99465e-85	187.516
CEBPA	1.77987	5.33254	15.4267	1.98252e-46	3.39461e-45	94.4287
MCOLN2	1.78081	4.04873	35.2276	4.05401e-157	3.05429e-154	348.654
SOCS1	1.79148	4.63633	25.984	1.04573e-104	9.75064e-103	228.242
LYN	1.79696	5.98891	22.2802	1.63552e-83	7.64395e-82	179.553
ITGAM	1.80084	6.08191	15.4276	1.96141e-46	3.36152e-45	94.4394
CARD16	1.80668	5.94584	20.4154	5.0164e-73	1.66638e-71	155.468
CASP4	1.80741	7.06224	24.327	3.43768e-95	2.36309e-93	206.377
NPL	1.80805	4.56389	18.4929	1.82977e-62	4.6198e-61	131.218
TIMP1	1.80948	8.97269	14.9229	6.39104e-44	1.01071e-42	88.6779
SAMD3	1.81312	4.12603	30.8181	2.12478e-132	5.19742e-130	291.866
IFNG	1.81612	4.12666	40.9326	7.96738e-188	3.75164e-184	419.171
DUSP2	1.81901	5.26438	37.6306	3.01331e-170	3.78372e-167	378.808
HLA-DRA	1.82151	11.5145	18.2822	2.51354e-61	6.15636e-60	128.606
CD6	1.82543	4.9874	35.4552	2.25429e-158	1.76915e-155	351.536
CYBA	1.83274	8.72456	24.6352	5.87298e-97	4.22205e-95	210.438
IKZF3	1.84993	3.30251	28.7069	2.38666e-120	4.0498e-118	264.179
SRGN	1.85214	8.5172	22.7411	3.94237e-86	2.03437e-84	185.566
CCDC88C	1.85299	5.19493	29.3155	7.83383e-124	1.43253e-121	272.184
IL18BP	1.85543	6.16064	24.7965	6.97003e-98	5.315e-96	212.564
MREG	1.86064	2.89284	35.9389	4.9407e-161	4.43134e-158	357.644
HLA-DRB5	1.86504	7.12054	8.97139	2.65915e-18	1.32887e-17	30.0997
TAP2	1.86626	6.72236	20.2897	2.51173e-72	8.15661e-71	153.861
PRDM1	1.87546	5.78166	23.7991	3.62226e-92	2.28944e-90	199.433
FCN1	1.88409	5.45334	16.4632	1.03214e-51	2.03138e-50	106.546
UBE2L6	1.88653	8.52776	25.0901	1.4359e-99	1.14114e-97	216.438
SH2D1A	1.89005	3.18837	38.6225	1.38242e-175	2.6038e-172	391.068
EMB	1.89065	4.49338	22.5692	3.74487e-85	1.83207e-83	183.32
TNFRSF9	1.89068	3.68403	35.9867	2.70149e-161	2.54413e-158	358.246
PDCD1LG2	1.90039	5.14663	25.6419	9.68919e-103	8.6491e-101	223.723
TNFAIP3	1.90264	6.49361	25.4332	1.53429e-101	1.28437e-99	220.967
C2	1.90577	6.66926	22.8282	1.25995e-86	6.6288e-85	186.704
PIK3R5	1.90708	5.04541	24.2571	8.64508e-95	5.8362e-93	205.457
CCR2	1.9118	4.84147	19.923	2.71633e-70	8.42869e-69	149.191
TAGAP	1.91522	5.08864	30.8044	2.53934e-132	6.13185e-130	291.688
GPR65	1.91736	4.85071	25.9727	1.21524e-104	1.12754e-102	228.092
GIMAP2	1.92251	7.06967	26.6888	9.2678e-109	1.04526e-106	237.552
CASP1	1.92698	6.6739	21.6309	7.68717e-80	3.14756e-78	171.118
SEPT1	1.92751	4.22994	35.8395	1.73475e-160	1.48519e-157	356.391
WDFY4	1.93723	5.04411	30.4801	1.77471e-130	4.17833e-128	287.451
CD3G	1.93805	4.52441	27.8269	2.66778e-115	3.74983e-113	252.58
GBP4	1.93972	7.52265	20.6623	2.10581e-74	7.22456e-73	158.63
HLA-DRB1	1.94198	9.87307	21.8139	7.13103e-81	3.03189e-79	173.49
C3AR1	1.94443	6.71078	15.0959	8.89072e-45	1.45236e-43	90.6417
HLA-F	1.95851	9.03188	25.6302	1.13178e-102	1.00448e-100	223.568
ENPP2	1.97404	6.6465	18.456	2.89932e-62	7.30063e-61	130.759
CST7	1.9742	5.16942	26.1101	1.97118e-105	1.88463e-103	229.907
ERAP2	1.97436	6.52738	13.323	2.98348e-36	3.58151e-35	71.106
DOCK11	1.97666	5.7739	24.7115	2.14086e-97	1.57512e-95	211.445
LPXN	1.97822	6.8967	33.0502	5.28996e-145	2.43016e-142	320.822
BIRC3	1.98144	6.10791	23.3616	1.14718e-89	6.75223e-88	193.689
PLA1A	1.98482	6.10762	14.7711	3.57219e-43	5.52852e-42	86.9648
TLR2	1.98848	5.19717	16.4421	1.32681e-51	2.60317e-50	106.296
NLRC5	1.99311	7.30162	26.2597	2.71661e-106	2.73622e-104	231.884
STAT4	2.00311	5.7151	22.9767	1.79764e-87	9.81409e-86	188.646
CLEC2D	2.00722	5.25022	27.3994	7.62129e-113	9.83198e-111	246.938
IL18	2.01274	3.378	26.0997	2.26246e-105	2.1522e-103	229.769
FCER1G	2.01396	7.65109	18.0306	5.658e-60	1.34048e-58	125.502
CD86	2.01396	5.53711	22.1911	5.23217e-83	2.39194e-81	178.393
HLA-DPA1	2.01873	11.1963	20.0067	9.34539e-71	2.93367e-69	150.255
EVI2B	2.01982	6.67133	23.3185	2.02047e-89	1.18185e-87	193.124
TBC1D10C	2.0249	6.32157	37.7116	1.1001e-170	1.48003e-167	379.813
MNDA	2.02835	5.54655	13.597	1.5696e-37	1.9722e-36	74.035
LY96	2.03074	6.56664	18.5476	9.25654e-63	2.35286e-61	131.898
DEF6	2.03268	4.40466	34.2468	1.09931e-151	6.67918e-149	336.173
TYMS	2.03411	5.49305	14.3242	5.3767e-41	7.70701e-40	81.974
HLA-DQB1	2.03702	7.36099	15.025	1.99663e-44	3.21973e-43	89.8362
ZAP70	2.04082	5.55087	36.9621	1.27044e-166	1.40757e-163	370.483
BTN3A2	2.04099	7.34941	21.5569	2.01047e-79	8.03975e-78	170.159
PIK3CD	2.0441	5.87945	33.4575	2.77283e-147	1.49218e-144	326.061
UCP2	2.04589	7.38199	26.1985	6.1163e-106	6.04082e-104	231.074
FPR3	2.04706	5.33182	16.662	9.61041e-53	1.94846e-51	108.911
GZMH	2.04828	5.59978	18.6446	2.75977e-63	7.10114e-62	133.104
RNASE6	2.04878	6.98435	18.2857	2.40676e-61	5.91022e-60	128.65
C1QA	2.0531	8.05883	20.3448	1.24057e-72	4.07787e-71	154.565
HMOX1	2.05688	6.08725	16.365	3.31909e-51	6.45817e-50	105.383
BASP1	2.0656	6.89548	19.8357	8.25395e-70	2.50747e-68	148.083
TXK	2.06838	4.06983	29.0805	1.73028e-122	3.01758e-120	269.096
SAMSN1	2.07526	5.01156	27.6765	1.94968e-114	2.66104e-112	250.596
SEL1L3	2.07798	6.56761	27.6689	2.15481e-114	2.91984e-112	250.496
HLA-DMA	2.08045	7.74153	22.6311	1.66398e-85	8.31327e-84	184.129
GCH1	2.08351	5.6724	22.6604	1.13496e-85	5.73107e-84	184.511
EGR2	2.08739	4.59854	17.7534	1.71723e-58	3.96372e-57	122.101
GZMB	2.08804	5.50217	19.7619	2.10965e-69	6.33737e-68	147.147
RBM47	2.09858	5.13764	20.397	6.34829e-73	2.09405e-71	155.233
HCK	2.10381	5.47246	19.0998	9.16013e-66	2.52608e-64	138.795
STAT1	2.10608	9.95864	22.7991	1.84378e-86	9.67341e-85	186.324
HCP5	2.10905	6.28383	27.5427	1.14448e-113	1.51805e-111	248.83
KLRD1	2.11357	5.51843	28.0551	1.30527e-116	1.89114e-114	255.591
FCRL3	2.11569	3.88659	31.4902	3.27331e-136	9.78615e-134	300.625
C1orf162	2.12688	6.19164	19.6485	8.90775e-69	2.61336e-67	145.71
IRF1	2.12804	7.21659	21.6981	3.21223e-80	1.32972e-78	171.989
SIRPG	2.13015	3.54769	39.5357	1.85989e-180	5.00442e-177	402.254
FAM107B	2.1336	6.48888	27.2652	4.49821e-112	5.61085e-110	245.166
HLA-DPB1	2.14562	9.39686	22.6986	6.88039e-86	3.50249e-84	185.01
ITGAL	2.14877	6.47582	33.5355	1.01605e-147	5.62862e-145	327.063
CCDC109B	2.149	5.8439	25.0743	1.77093e-99	1.39563e-97	216.229
IGSF6	2.1623	5.27886	18.7294	9.56051e-64	2.49062e-62	134.161
CTSS	2.16268	7.42841	20.9509	5.11479e-76	1.85263e-74	162.338
TESPA1	2.17116	4.28586	32.1838	3.94547e-140	1.54818e-137	309.628
SPOCK2	2.17375	6.62833	26.7256	5.69323e-109	6.45976e-107	238.039
IL23A	2.17376	7.82851	36.1107	5.64558e-162	5.59655e-159	359.808
KLRC1	2.17408	3.21738	26.0627	3.68851e-105	3.47365e-103	229.282
PSMB8	2.17948	7.80294	26.8171	1.69538e-109	1.95905e-107	239.247
MPEG1	2.17981	7.09168	19.8637	5.7767e-70	1.76917e-68	148.438
ADAMDEC1	2.18259	3.5327	29.2491	1.8766e-123	3.36626e-121	271.312
APOC1	2.1828	5.7791	19.4298	1.42428e-67	4.07696e-66	142.946
TRIM14	2.19035	5.06401	27.3122	2.41378e-112	3.05124e-110	245.788
GMFG	2.1904	6.34281	24.0784	9.12782e-94	6.03237e-92	203.106
STK26	2.19575	3.99862	30.0307	6.44955e-128	1.32041e-125	281.568
MZB1	2.20645	3.45798	21.1386	4.53059e-77	1.69313e-75	164.755
BLNK	2.21749	4.9704	28.3963	1.43951e-118	2.25943e-116	260.089
HLA-DMB	2.22137	8.29599	22.8379	1.10942e-86	5.85321e-85	186.831
IL7R	2.22538	4.9044	21.0534	1.36371e-76	5.01668e-75	163.656
RGS10	2.22901	6.61248	22.981	1.69879e-87	9.30136e-86	188.703
JAK3	2.23584	5.55764	31.8988	1.60131e-138	5.38584e-136	305.933
NABP1	2.23725	5.32982	23.7327	8.69278e-92	5.42147e-90	198.56
ARHGAP9	2.24022	6.33377	26.6202	2.29599e-108	2.52895e-106	236.647
CD163	2.24442	7.24953	13.2608	5.79206e-36	6.85692e-35	70.4462
CD74	2.25619	9.62113	23.1858	1.15555e-88	6.61542e-87	191.384
AIF1	2.25645	7.9632	18.7067	1.2693e-63	3.30211e-62	133.878
RASSF2	2.26225	6.00663	21.643	6.57665e-80	2.70461e-78	171.274
NPPB	2.2637	9.49059	5.64354	2.42135e-08	5.70791e-08	7.57626
IRF4	2.27009	5.49955	30.7553	4.8326e-132	1.15218e-129	291.046
SNX10	2.27443	5.86042	24.7842	8.1921e-98	6.2217e-96	212.403
PSMB9	2.27802	8.61646	26.5716	4.37171e-108	4.78727e-106	236.005
AOAH	2.28242	5.23207	26.7565	3.77961e-109	4.31448e-107	238.447
JCHAIN	2.28892	6.83693	17.6394	6.94796e-58	1.57668e-56	120.707
DOCK10	2.28953	5.94973	28.4168	1.09788e-118	1.73769e-116	260.359
FGL2	2.29234	8.05928	21.7412	1.83468e-80	7.62831e-79	172.547
IGHA1	2.29724	7.18368	15.2063	2.50917e-45	4.15657e-44	91.9013
HCST	2.29934	6.50791	25.2556	1.60812e-100	1.31121e-98	218.622
CYBB	2.30318	6.80337	20.3247	1.60411e-72	5.25205e-71	154.309
AKNA	2.30495	6.28867	32.8063	1.23678e-143	5.4174e-141	317.678
APBB1IP	2.30628	6.04658	26.4513	2.14961e-107	2.30045e-105	234.415
HMHA1	2.30908	6.11876	30.9683	2.98039e-133	7.58589e-131	293.826
GBP2	2.31394	6.43363	23.7427	7.61601e-92	4.7657e-90	198.692
P2RY10	2.31987	3.4924	43.7282	2.92766e-202	5.51424e-198	452.308
LILRB2	2.32112	4.94841	18.9187	8.92186e-65	2.39037e-63	136.525
SASH3	2.32176	5.2067	31.9408	9.27271e-139	3.23429e-136	306.478
KLHL6	2.3231	3.9752	36.2204	1.41633e-162	1.48203e-159	361.187
VAMP8	2.32357	7.10599	21.7476	1.68776e-80	7.03296e-79	172.631
CLEC10A	2.32429	5.98663	18.4436	3.38041e-62	8.50066e-61	130.606
KIAA0101	2.32662	4.85797	19.9126	3.10229e-70	9.61048e-69	149.058
ARL4C	2.33014	6.0517	26.6352	1.88432e-108	2.10007e-106	236.844
CCL8	2.33305	6.64752	13.8517	9.85027e-39	1.30563e-37	76.7891
CD44	2.33517	7.84991	23.119	2.77906e-88	1.57188e-86	190.509
ITGB2	2.33597	6.9179	22.992	1.46976e-87	8.0708e-86	188.847
ISG20	2.34158	5.91525	24.7494	1.29906e-97	9.70942e-96	211.943
CCR5	2.34492	3.86485	30.1305	1.74037e-128	3.64221e-126	282.875
CXCR6	2.34846	4.14807	31.8838	1.94482e-138	6.42645e-136	305.739
CD38	2.34874	4.43697	33.7013	1.20432e-148	6.87374e-146	329.19
MS4A6A	2.35022	8.26274	16.5172	5.41952e-52	1.07223e-50	107.188
PRKCB	2.35074	4.91923	30.4325	3.31225e-130	7.702e-128	286.828
SEMA4D	2.35398	6.42356	37.9756	4.13889e-172	5.99662e-169	383.085
KLRB1	2.35844	4.34423	22.2954	1.34152e-83	6.28547e-82	179.75
CSTA	2.36336	5.0868	18.8519	2.0635e-64	5.48954e-63	135.689
TLR8	2.36514	4.95029	23.7589	6.15154e-92	3.86214e-90	198.905
GPR183	2.36702	3.98876	23.3896	7.93967e-90	4.71747e-88	194.056
MS4A1	2.37066	4.14698	22.6976	6.97451e-86	3.54083e-84	184.997
EPSTI1	2.39437	6.28021	22.7103	5.90375e-86	3.02166e-84	185.163
TAP1	2.40516	7.95444	26.3673	6.53835e-107	6.69293e-105	233.305
VCAM1	2.41047	6.90682	17.7518	1.75135e-58	4.03753e-57	122.081
AIM1	2.41233	6.05761	25.504	6.01237e-102	5.14741e-100	221.902
CLEC7A	2.41487	5.36109	19.7312	3.11557e-69	9.28509e-68	146.758
THEMIS	2.43853	3.69517	32.3249	6.31834e-141	2.53204e-138	311.456
TFEC	2.46567	3.49151	30.8929	7.97883e-133	1.97738e-130	292.843
BCL2A1	2.47847	3.4367	26.9142	4.68379e-110	5.5137e-108	240.531
GBP1	2.48279	7.7657	20.3641	9.68078e-73	3.18772e-71	154.812
C1QB	2.48409	8.66259	18.8639	1.77314e-64	4.73047e-63	135.841
TCF7	2.49175	6.08848	28.1409	4.20154e-117	6.28064e-115	256.722
SKAP1	2.49279	4.72432	39.1016	3.79938e-178	8.94516e-175	396.949
TOP2A	2.49499	4.64489	20.0544	5.08096e-71	1.60301e-69	150.863
IKZF1	2.49608	6.1092	34.6753	4.59474e-154	3.20526e-151	341.638
IL2RB	2.49816	6.14169	38.2425	1.51261e-173	2.37417e-170	386.385
CD72	2.50052	2.91474	42.1436	3.95428e-194	3.72395e-190	433.645
BTLA	2.51214	3.91324	41.0223	2.70293e-188	1.69699e-184	420.249
KYNU	2.5247	3.78589	24.9644	7.56656e-99	5.91353e-97	214.78
GPR171	2.52782	5.20503	28.9059	1.73007e-121	2.98953e-119	266.798
LILRB4	2.52863	5.89154	24.7486	1.31174e-97	9.76548e-96	211.933
CXCR4	2.53313	6.38082	22.0381	3.84749e-82	1.71318e-80	176.402
FAM65B	2.55004	5.61079	22.2685	1.90661e-83	8.86692e-82	179.4
STK17B	2.56278	6.00398	25.9189	2.47895e-104	2.28878e-102	227.381
TNFSF13B	2.56324	5.74671	22.0236	4.64943e-82	2.06052e-80	176.213
PLEK	2.57372	5.77826	24.9234	1.30176e-98	1.01317e-96	214.238
HLA-DOA	2.57463	6.50663	21.5836	1.4217e-79	5.74629e-78	170.505
SLA	2.58252	6.55653	25.4683	9.64736e-102	8.18505e-100	221.43
CYTIP	2.59145	5.52787	31.2507	7.44599e-135	2.09321e-132	297.507
CCR7	2.59244	5.02088	30.2739	2.65124e-129	5.87483e-127	284.753
LAMP3	2.59273	3.88009	27.1115	3.43926e-111	4.17925e-109	243.137
C1QC	2.62087	8.06245	18.648	2.64364e-63	6.81163e-62	133.147
IFI30	2.62393	8.35276	19.6509	8.64535e-69	2.54033e-67	145.74
HCLS1	2.62777	6.00178	21.0396	1.62869e-76	5.9798e-75	163.479
CTSC	2.66592	7.12058	19.7616	2.11843e-69	6.35362e-68	147.143
CRTAM	2.69177	3.38457	35.6829	1.25853e-159	1.03063e-156	354.414
CSF2RB	2.70826	6.12791	20.2789	2.88323e-72	9.31486e-71	153.724
EVI2A	2.71358	4.05286	25.5832	2.10817e-102	1.82983e-100	222.947
DOCK2	2.74015	5.30128	24.7123	2.12013e-97	1.56598e-95	211.454
SLAMF7	2.74115	5.96441	31.8431	3.3054e-138	1.04677e-135	305.21
RAC2	2.76006	6.85745	29.1448	7.41321e-123	1.31724e-120	269.941
ITGA4	2.76248	4.92146	29.4433	1.45546e-124	2.76905e-122	273.863
GPR18	2.76455	4.38973	37.5118	1.32388e-169	1.55845e-166	377.332
COTL1	2.77661	6.57094	23.8941	1.03628e-92	6.66155e-91	200.682
IDO1	2.81255	6.71482	16.2395	1.46967e-50	2.81887e-49	103.9
LCK	2.81826	5.31552	31.2209	1.09872e-134	3.04329e-132	297.119
IRF8	2.8247	6.3555	24.1725	2.63915e-94	1.75648e-92	204.344
CD27	2.82732	5.23617	33.9071	8.55797e-150	5.03717e-147	331.829
LAPTM5	2.82915	7.42855	23.2591	4.4094e-89	2.55542e-87	192.346
BCL11B	2.83121	4.81065	34.3702	2.26867e-152	1.47346e-149	337.747
CORO1A	2.83292	6.42387	29.467	1.06601e-124	2.0488e-122	274.174
SERPINA1	2.83338	5.24276	22.5651	3.95023e-85	1.92753e-83	183.267
FCGR1A	2.84303	4.79023	21.2824	7.05583e-78	2.70665e-76	166.61
GZMA	2.84796	6.49463	21.6418	6.68059e-80	2.74137e-78	171.258
POU2AF1	2.86776	3.71648	29.9649	1.52966e-127	3.09796e-125	280.706
FCGR3A	2.87703	6.83572	15.0947	9.01068e-45	1.47068e-43	90.6284
TNC	2.90834	6.1676	12.842	4.81684e-34	5.2412e-33	66.0506
LGALS2	2.91188	4.66908	20.4197	4.74489e-73	1.57897e-71	155.523
HLA-DQA1	2.92567	8.80471	19.839	7.91841e-70	2.40942e-68	148.124
LCP2	2.9337	5.49644	27.1082	3.59279e-111	4.33783e-109	243.093
DOCK8	2.96364	6.12788	25.6115	1.45029e-102	1.27646e-100	223.32
CD200	2.98247	4.75666	23.7129	1.12804e-91	7.01208e-90	198.3
LY75	3.00776	4.3736	26.6405	1.75654e-108	1.96931e-106	236.914
LCP1	3.01007	8.01643	21.132	4.93813e-77	1.84178e-75	164.67
LYZ	3.01734	8.99281	17.5931	1.22435e-57	2.76507e-56	120.143
AIM2	3.0219	3.88684	40.2745	2.28859e-184	7.18427e-181	411.231
CD53	3.06763	6.45877	21.496	4.42971e-79	1.7602e-77	169.371
CXCL13	3.09477	5.18588	29.2698	1.42852e-123	2.58713e-121	271.584
GZMK	3.09978	5.49671	21.9552	1.13307e-81	4.95159e-80	175.325
DENND2D	3.12349	5.13335	31.4238	7.77927e-136	2.28942e-133	299.761
CD2	3.1361	5.78998	30.3656	7.96346e-130	1.80713e-127	285.953
RARRES3	3.19211	7.95222	20.2725	3.128e-72	1.00883e-70	153.643
SELL	3.19216	4.97721	23.8486	1.88722e-92	1.19683e-90	200.084
CXCL10	3.20514	7.16267	13.8928	6.28569e-39	8.39653e-38	77.2361
MMP9	3.21202	5.2976	21.387	1.82097e-78	7.11578e-77	167.961
CD8A	3.23214	6.416	30.2482	3.71133e-129	8.03482e-127	284.417
LEF1	3.23587	4.60784	31.4096	9.36156e-136	2.71269e-133	299.576
CD69	3.25227	3.18688	30.9596	3.33945e-133	8.38647e-131	293.712
CCL5	3.28968	6.94113	22.8531	9.09249e-87	4.83777e-85	187.029
ITK	3.30929	4.12328	40.6129	3.78918e-186	1.42738e-182	415.321
IGKV1-5	3.34046	6.42962	17.6374	7.1163e-58	1.61294e-56	120.684
CCL19	3.36416	6.66977	16.5839	2.44493e-52	4.90417e-51	107.981
PTPRC	3.36547	6.97837	21.4896	4.81431e-79	1.90499e-77	169.288
CXCL11	3.36822	6.32916	14.301	6.96229e-41	9.92693e-40	81.7168
CD48	3.49755	4.99429	26.1983	6.12581e-106	6.04082e-104	231.073
FYB	3.50555	5.87137	23.7055	1.24365e-91	7.70533e-90	198.203
CD52	3.5311	6.55604	22.9175	3.90482e-87	2.10737e-85	187.872
IGHG3	3.54557	7.7512	16.4614	1.05364e-51	2.07153e-50	106.526
TRAF3IP3	3.61499	4.7135	28.6379	5.92939e-120	9.79649e-118	263.271
IGHM	3.61846	6.45771	19.6779	6.13787e-69	1.80636e-67	146.082
CD3D	3.69271	5.78891	27.7719	5.51873e-115	7.64304e-113	251.855
GBP5	3.89648	4.92255	25.6299	1.13594e-102	1.00448e-100	223.564
CCL18	3.94037	6.52706	11.4176	8.33444e-28	6.83409e-27	51.781
CXCL9	4.03732	8.55603	16.5193	5.28817e-52	1.04735e-50	107.213

## Sheet: ABMR
Table S1. DEGs of ABMR group.
row.names(tT)	logFC	AveExpr	t	P.Value	adj.P.Val	B
DLK1	-1.29806	7.78086	-7.77689	2.31616e-14	1.49914e-13	21.3311
SHISA3	-1.20211	6.5134	-12.5377	5.07325e-33	9.07452e-32	63.8554
EIF1AY	-1.19906	8.07178	-3.71093	0.000220958	0.000401364	-0.971972
C15orf48	1.00584	3.60659	22.6367	7.27986e-88	7.53386e-86	189.573
TFPI2	1.00817	4.45107	18.9702	1.96738e-66	9.62484e-65	140.403
QPCT	1.00959	5.27089	13.1056	1.17911e-35	2.27081e-34	69.8791
STK26	1.0141	4.01989	21.184	3.03296e-79	2.27593e-77	169.794
RBM47	1.01483	5.16629	15.4728	2.23938e-47	6.22104e-46	96.7159
TRIM14	1.01636	5.08609	19.821	2.6578e-71	1.53557e-69	151.572
IL32	1.01902	8.31026	22.0554	2.12796e-84	1.92693e-82	181.62
C2CD4B	1.01921	6.34096	19.5858	6.00118e-70	3.28582e-68	148.467
CD200	1.01939	4.7202	12.4912	8.27715e-33	1.46799e-31	63.3693
LILRB4	1.02187	5.88939	15.8203	3.46195e-49	1.02364e-47	100.865
ARPC1B	1.02254	7.97963	20.4617	5.13782e-75	3.33693e-73	160.092
IGHA1	1.02272	7.19895	10.223	3.97765e-23	4.79943e-22	41.2605
TNFRSF4	1.02439	6.20112	24.2521	1.38435e-97	2.43684e-95	211.881
TNF	1.02537	5.1972	28.5661	6.86605e-124	4.97392e-121	272.25
GNLY	1.02627	6.17872	24.4285	1.18506e-98	2.32507e-96	214.331
CCDC88C	1.03004	5.24467	24.7167	2.11869e-100	4.69476e-98	218.342
MLKL	1.03103	5.61621	23.1245	8.70831e-91	1.00013e-88	196.279
CD83	1.03719	5.47696	22.0581	2.05078e-84	1.87507e-82	181.657
IRF9	1.03862	9.13966	23.9196	1.41741e-95	2.10212e-93	207.268
CCR2	1.04473	4.88952	16.9759	2.37626e-55	8.10813e-54	114.991
PARP9	1.04672	7.72618	22.5256	3.36026e-87	3.34871e-85	188.049
JAK3	1.04878	5.58225	22.832	4.94108e-89	5.3795e-87	192.254
TAGAP	1.04939	5.13728	25.5677	1.42192e-105	4.12028e-103	230.214
TBX21	1.05349	5.06438	30.6477	1.34063e-136	2.80564e-133	301.416
SAMD3	1.0544	4.1832	27.3194	2.88992e-116	1.39568e-113	254.753
TM4SF18	1.05906	7.17794	24.3392	4.11521e-98	7.59902e-96	213.09
HLA-C	1.0614	11.4374	19.1883	1.13014e-67	5.78428e-66	143.248
TNFAIP2	1.06219	7.44473	23.0741	1.7477e-90	1.98301e-88	195.584
GIMAP2	1.0659	7.12078	23.3803	2.52761e-92	3.0914e-90	199.806
HMOX1	1.06631	6.12841	13.7738	7.57702e-39	1.60352e-37	77.1835
CD40	1.06875	6.71563	27.4353	5.649e-117	2.79997e-114	256.38
IL18BP	1.07266	6.21798	22.6524	5.87284e-88	6.11132e-86	189.787
CCDC109B	1.07275	5.87936	19.2792	3.42017e-68	1.7944e-66	144.439
LST1	1.07802	7.55031	22.2665	1.17988e-85	1.11674e-83	184.502
IFIT3	1.08801	7.75265	19.7471	7.08781e-71	4.02105e-69	150.595
RGS10	1.08889	6.64492	17.6435	5.29501e-59	2.00264e-57	123.364
LEF1	1.08897	4.56518	16.9984	1.79378e-55	6.15407e-54	115.271
NMI	1.09336	6.78692	24.263	1.18933e-97	2.1133e-95	212.032
CD86	1.09343	5.58642	18.6936	7.25454e-65	3.349e-63	136.809
GPR65	1.09418	4.90736	23.1395	7.07995e-91	8.18103e-89	196.485
BLNK	1.09766	5.00529	21.3587	2.83555e-80	2.19785e-78	172.156
RASSF2	1.09819	6.03828	16.6451	1.45046e-53	4.77612e-52	110.898
TNFRSF9	1.09866	3.74349	29.9503	2.39581e-132	3.76042e-129	291.658
IFIH1	1.09932	6.66907	20.6413	4.60201e-76	3.09568e-74	162.496
TOP2A	1.10031	4.65957	13.7199	1.38231e-38	2.88327e-37	76.5858
C1orf162	1.10108	6.23392	16.7687	3.13418e-54	1.04853e-52	112.423
CASP4	1.11167	7.13028	23.3438	4.18686e-92	5.0229e-90	199.303
STK17B	1.11202	6.01573	17.8636	3.20862e-60	1.28584e-58	126.156
HLA-B	1.11686	12.1161	23.8856	2.27632e-95	3.27286e-93	206.795
GOLM1	1.11822	6.31385	24.2038	2.71429e-97	4.56462e-95	211.21
KIAA0101	1.1193	4.88867	15.0598	2.97969e-45	7.78397e-44	91.8501
NFE2L3	1.12383	3.69365	32.6283	1.2655e-148	1.19178e-144	329.008
CEBPA	1.12468	5.40501	14.4556	3.34566e-42	7.78931e-41	84.8643
PRKCB	1.13566	4.95112	23.445	1.03075e-92	1.30296e-90	200.7
HMHA1	1.13568	6.15377	23.8886	2.18083e-95	3.15969e-93	206.838
TFEC	1.13761	3.51519	20.5888	9.32393e-76	6.18367e-74	161.792
THY1	1.13982	5.80158	14.4305	4.45977e-42	1.03194e-40	84.5784
SKAP1	1.14124	4.74663	25.6983	2.27692e-106	7.03045e-104	232.04
SASH3	1.14177	5.24187	24.2505	1.41595e-97	2.46939e-95	211.858
ERAP2	1.14294	6.58868	12.054	7.72536e-31	1.29801e-29	58.8658
CCL19	1.14757	6.62823	8.91271	3.3875e-18	3.00535e-17	30.0349
ARHGAP9	1.14856	6.37626	21.6478	5.56304e-82	4.53593e-80	176.073
NKG7	1.149	6.70968	29.1053	3.4717e-127	3.44155e-124	279.814
C1QC	1.14943	8.0767	13.0538	2.06505e-35	3.95277e-34	69.3224
MEOX1	1.15386	7.47316	17.7533	1.31082e-59	5.11164e-58	124.754
GMFG	1.15839	6.39081	20.2464	9.18681e-74	5.71068e-72	157.218
CYTIP	1.15892	5.54605	22.1142	9.51174e-85	8.91312e-83	182.422
PRDM1	1.15957	5.85337	23.3634	3.19352e-92	3.88064e-90	199.573
MS4A6A	1.16113	8.29932	13.1152	1.06275e-35	2.05092e-34	69.9824
THEMIS	1.16462	3.72579	22.5809	1.56919e-87	1.58901e-85	188.808
AKNA	1.16673	6.32964	25.6023	8.75236e-106	2.57579e-103	230.698
APBB1IP	1.167	6.0875	20.9881	4.29596e-78	3.12411e-76	167.153
AIM2	1.16969	3.87487	22.4553	8.82538e-87	8.61275e-85	187.086
ITGAL	1.17309	6.52962	27.5527	1.08211e-117	5.66152e-115	258.027
DRAM1	1.17366	5.62254	23.7721	1.10193e-94	1.52609e-92	205.224
GGH	1.17436	4.17373	24.518	3.39776e-99	6.94023e-97	215.576
SERPINB9	1.17506	7.00929	26.8445	2.3088e-113	9.88324e-111	248.091
C3AR1	1.1765	6.78044	14.7996	6.25883e-44	1.56139e-42	88.8215
NABP1	1.17776	5.37786	19.1456	1.97875e-67	1.00457e-65	142.691
CD44	1.18183	7.89139	18.3586	5.57171e-63	2.44054e-61	132.485
IKZF1	1.189	6.13998	25.7221	1.63172e-106	5.12224e-104	232.372
LAMP3	1.18979	3.90381	17.7792	9.42287e-60	3.71296e-58	125.083
SLA	1.19815	6.58253	19.2554	4.68068e-68	2.44212e-66	144.127
FCER1G	1.20068	7.71998	16.9697	2.56601e-55	8.72397e-54	114.915
VAMP8	1.20487	7.15254	17.8846	2.4542e-60	9.87711e-59	126.422
CCL3	1.21165	5.99698	27.7415	7.58132e-119	4.3271e-116	260.676
CSTA	1.21222	5.13172	15.0887	2.12051e-45	5.5704e-44	92.1885
ITGAM	1.21409	6.16914	16.7265	5.29561e-54	1.75913e-52	111.901
HLA-A	1.21489	10.8009	24.1085	1.02384e-96	1.6482e-94	209.887
PMAIP1	1.2154	3.70958	31.7573	2.39411e-143	1.12733e-139	316.9
BTN3A3	1.21833	6.88439	25.5007	3.63795e-105	1.00766e-102	229.278
MS4A7	1.22004	6.68235	14.6816	2.46246e-43	6.00005e-42	87.4591
BCL11B	1.22125	4.82232	22.4323	1.21156e-86	1.17627e-84	186.771
ICAM1	1.22636	6.93083	30.8991	3.9446e-138	1.30113e-134	304.93
KLRF1	1.234	4.67613	25.279	8.13012e-104	2.09768e-101	226.181
GBP3	1.2393	6.07267	19.787	4.17346e-71	2.38928e-69	151.122
TYMS	1.25151	5.56971	13.9568	9.72942e-40	2.12838e-38	79.2239
TLR8	1.25298	5.00252	19.6949	1.41581e-70	7.88956e-69	149.905
HLA-DQB1	1.25402	7.43789	14.3044	1.89058e-41	4.29543e-40	83.1421
XIST	1.256	7.67328	4.36608	1.43292e-05	3.10862e-05	1.61898
CTSC	1.26475	7.15252	14.8677	2.82733e-44	7.11935e-43	89.6119
TLR2	1.26719	5.28009	16.8331	1.40836e-54	4.74534e-53	113.219
IL2RB	1.2682	6.18677	29.528	9.07293e-130	1.22063e-126	285.741
UBE2L6	1.26935	8.61868	26.6588	3.1456e-112	1.26058e-109	245.488
SNX10	1.26993	5.92251	21.9794	6.01977e-84	5.32311e-82	180.584
TAP2	1.27169	6.81522	21.7731	1.00799e-82	8.51368e-81	177.775
CCR5	1.27178	3.92202	24.5203	3.28995e-99	6.80947e-97	215.608
GPR18	1.27214	4.41566	26.1252	5.69023e-109	2.06107e-106	238.012
BTN3A2	1.27657	7.43013	20.9222	1.04524e-77	7.40117e-76	166.267
WARS	1.2793	9.47587	29.2007	9.06658e-128	1.00452e-124	281.152
FCRL3	1.28223	3.96277	28.4142	5.83325e-123	3.7886e-120	270.117
CARD16	1.28858	6.04623	23.6161	9.60236e-94	1.26476e-91	203.066
EVI2A	1.29022	4.08589	19.318	2.05422e-68	1.0899e-66	144.947
MNDA	1.29033	5.63072	13.8788	2.33758e-39	5.04912e-38	78.3525
AOAH	1.29522	5.29817	24.0268	3.19277e-96	4.8891e-94	208.753
FPR3	1.29718	5.41584	16.4463	1.6855e-52	5.41746e-51	108.456
IGSF6	1.30098	5.35498	17.2606	6.70057e-57	2.39934e-55	118.544
PARP14	1.30443	8.54444	27.2014	1.52101e-115	6.98738e-113	253.097
LYN	1.30524	6.09306	24.9563	7.44187e-102	1.75209e-99	221.68
IGKV1-5	1.31159	6.41978	10.44	5.41929e-24	6.82302e-23	43.2344
HCST	1.31241	6.5759	22.6809	3.96613e-88	4.1733e-86	190.178
PRF1	1.33027	6.43303	30.8356	9.61465e-138	2.58703e-134	304.042
MPEG1	1.33107	7.17199	19.1124	3.05935e-67	1.54072e-65	142.256
ARL4C	1.33579	6.12165	24.2385	1.67508e-97	2.86819e-95	211.691
DOCK10	1.33985	6.02346	25.9084	1.19425e-107	4.08977e-105	234.978
IGHM	1.34064	6.43243	10.7751	2.3487e-25	3.1621e-24	46.344
NLRC5	1.34554	7.3985	27.6147	4.51894e-118	2.43183e-115	258.897
CYBB	1.35622	6.87906	18.6493	1.29065e-64	5.91469e-63	136.235
CASP1	1.36484	6.77923	24.1711	4.2793e-97	7.00874e-95	210.756
GPR171	1.3775	5.26785	24.3472	3.68057e-98	6.86371e-96	213.201
HLA-F	1.38238	9.13806	28.5414	9.72641e-124	6.54275e-121	271.903
HLA-DMB	1.3833	8.38273	22.5673	1.8928e-87	1.90646e-85	188.621
ITGB2	1.38492	6.99638	21.8929	1.96381e-83	1.68897e-81	179.405
AIF1	1.38666	8.04793	18.432	2.15807e-63	9.54162e-62	133.43
HLA-DRA	1.39042	11.6323	22.7692	1.17395e-88	1.24923e-86	191.391
HLA-DRB1	1.39198	9.98224	24.9931	4.44774e-102	1.08796e-99	222.193
LCK	1.39597	5.36004	24.1892	3.3291e-97	5.54899e-95	211.006
HLA-DMA	1.40118	7.84204	24.372	2.60493e-98	5.00652e-96	213.546
ITK	1.40256	4.13237	24.7111	2.29146e-100	4.96088e-98	218.264
LAPTM5	1.41331	7.47542	18.6217	1.84585e-64	8.3775e-63	135.879
CST7	1.41461	5.28032	29.0152	1.23424e-126	1.107e-123	278.55
HCP5	1.43691	6.38873	28.796	2.70051e-125	2.21148e-122	275.475
HCLS1	1.44835	6.07007	18.9091	4.37532e-66	2.11849e-64	139.606
RAC2	1.45082	6.91633	24.516	3.49344e-99	6.99989e-97	215.548
CD2	1.45391	5.82137	22.0666	1.82421e-84	1.67605e-82	181.773
HCK	1.45795	5.5816	20.8216	4.06491e-77	2.8148e-75	164.914
HLA-DPB1	1.46078	9.50339	24.5174	3.42682e-99	6.94023e-97	215.567
FGL2	1.46452	8.15554	21.7526	1.3317e-82	1.11976e-80	177.498
FCN1	1.46701	5.58052	20.304	4.24686e-74	2.68421e-72	157.987
CX3CL1	1.47197	8.40332	31.7697	2.01452e-143	1.12733e-139	317.072
CD74	1.47413	9.72185	24.0791	1.54055e-96	2.43834e-94	209.479
TNFSF13B	1.47602	5.82487	19.7452	7.26343e-71	4.10831e-69	150.57
CLEC10A	1.47696	6.08278	18.6549	1.19907e-64	5.50841e-63	136.309
TNFAIP3	1.47882	6.62156	30.6068	2.37934e-136	4.48149e-133	300.844
CTSS	1.48078	7.53732	23.0805	1.59849e-90	1.8247e-88	195.673
FCGR1A	1.49134	4.85031	17.5552	1.62422e-58	6.0221e-57	122.248
DENND2D	1.49399	5.17299	23.5739	1.72635e-93	2.25804e-91	202.481
HLA-DPA1	1.49666	11.3189	23.8712	2.77923e-95	3.93585e-93	206.596
PSMB8	1.49772	7.91369	28.9123	5.25212e-126	4.49653e-123	277.107
STAT1	1.499	10.0751	25.3895	1.72934e-104	4.58763e-102	227.724
EPSTI1	1.50058	6.37545	22.6221	8.90102e-88	9.0622e-86	189.373
CCL2	1.50111	7.56258	16.4359	1.91455e-52	6.12235e-51	108.33
CORO1A	1.50429	6.48706	24.7136	2.21365e-100	4.84816e-98	218.298
KYNU	1.51232	3.87354	22.1106	9.99491e-85	9.31951e-83	182.373
PSMB9	1.52371	8.7246	27.8419	1.84421e-119	1.08549e-116	262.085
KLRC1	1.53726	3.33575	27.7164	1.07998e-118	5.98275e-116	260.324
EGR2	1.53777	4.72347	20.0828	8.15941e-73	4.90998e-71	155.042
AIM1	1.53864	6.15845	25.7253	1.55988e-106	4.97973e-104	232.417
FAM65B	1.53877	5.70138	21.6023	1.03284e-81	8.38518e-80	175.456
DOCK2	1.53953	5.37783	22.0568	2.08799e-84	1.89987e-82	181.639
ISG20	1.54026	6.02167	25.8024	5.28329e-107	1.77698e-104	233.496
KLRD1	1.54197	5.64217	30.6741	9.25833e-137	2.17976e-133	301.785
MMP9	1.56304	5.34323	15.9305	9.14282e-50	2.74212e-48	102.19
TNC	1.57171	6.23748	11.0878	1.17594e-26	1.67287e-25	49.3121
CLEC7A	1.57437	5.46827	20.4724	4.45212e-75	2.90158e-73	160.234
ITGA4	1.58358	5.00438	26.0463	1.72179e-108	6.00553e-106	236.909
DOCK8	1.58505	6.19606	21.687	3.2599e-82	2.71682e-80	176.606
BCL2A1	1.59148	3.54226	23.6581	5.36258e-94	7.16342e-92	203.646
GZMH	1.59881	5.73876	22.3454	3.99214e-86	3.83632e-84	185.582
CD8A	1.61438	6.4695	23.4281	1.30331e-92	1.62569e-90	200.467
TAP1	1.66003	8.07797	28.5779	5.82011e-124	4.56757e-121	272.415
HLA-DRB5	1.66512	7.2853	12.5683	3.67653e-33	6.595e-32	64.1752
LCP2	1.67405	5.5831	24.3162	5.66676e-98	1.03625e-95	212.771
PLEK	1.67803	5.8925	24.9541	7.67605e-102	1.78492e-99	221.649
IGHG3	1.68454	7.79413	11.4723	2.72543e-28	4.1398e-27	53.0453
LY75	1.69487	4.45853	23.7437	1.63434e-94	2.23063e-92	204.831
GBP4	1.7134	7.69065	29.3961	5.80535e-129	6.83399e-126	283.892
IRF8	1.71892	6.45848	23.2916	8.63011e-92	1.02232e-89	198.583
IFI30	1.72336	8.47153	20.5542	1.48378e-75	9.70381e-74	161.329
GCH1	1.73256	5.83316	29.0241	1.08888e-126	1.02545e-123	278.675
COTL1	1.73566	6.68057	23.6452	6.41982e-94	8.5153e-92	203.467
GBP2	1.74065	6.57868	28.2963	3.06668e-122	1.92537e-119	268.463
GZMK	1.7424	5.58346	19.5915	5.56265e-70	3.05459e-68	148.542
IRF1	1.75436	7.37802	28.5536	8.18545e-124	5.71011e-121	272.075
SLAMF7	1.76649	6.0823	30.3515	8.55429e-135	1.46473e-131	297.274
CD69	1.78657	3.27031	26.7591	7.669e-113	3.2099e-110	246.895
CD53	1.793	6.55715	20.2318	1.11644e-73	6.89447e-72	157.024
HLA-DOA	1.79583	6.64231	24.1763	3.98131e-97	6.57789e-95	210.828
CD3D	1.8199	5.84556	21.4154	1.31345e-80	1.03078e-78	172.922
LILRB2	1.82044	5.10749	23.4232	1.3951e-92	1.72873e-90	200.399
KLRB1	1.828	4.5019	26.6661	2.83864e-112	1.1623e-109	245.59
SERPINA1	1.82958	5.36529	22.8765	2.67572e-89	2.9472e-87	192.865
FYB	1.85101	5.94767	20.1208	4.91454e-73	2.97638e-71	155.548
CX3CR1	1.87911	6.76566	22.5182	3.72128e-87	3.66965e-85	187.947
GZMB	1.88457	5.69034	29.6844	1.00675e-130	1.45862e-127	287.933
TRAF3IP3	1.91962	4.79415	24.0488	2.3503e-96	3.62852e-94	209.058
LYZ	1.91986	9.1181	17.977	7.53322e-61	3.07784e-59	127.599
LCP1	1.93701	8.14538	21.9399	1.03218e-83	8.95907e-82	180.046
GZMA	1.94743	6.63758	23.8954	1.98417e-95	2.89705e-93	206.932
HLA-DQA1	1.99447	8.95045	21.5018	4.05717e-81	3.22434e-79	174.093
CRTAM	1.99552	3.54795	37.1632	1.06065e-175	1.99774e-171	391.119
CSF2RB	1.99678	6.29029	23.9355	1.13735e-95	1.70016e-93	207.487
CD52	2.00553	6.65863	20.7874	6.43983e-77	4.4268e-75	164.455
LGALS2	2.01362	4.81934	21.5311	2.72434e-81	2.18353e-79	174.49
PTPRC	2.06622	7.10439	21.2123	2.06601e-79	1.55653e-77	170.177
CD48	2.07163	5.11145	24.7628	1.1134e-100	2.49654e-98	218.983
CCL5	2.10771	7.08038	23.5724	1.7613e-93	2.28787e-91	202.461
VCAM1	2.15866	7.12096	25.3654	2.42349e-104	6.33978e-102	227.388
GBP1	2.18964	7.9801	28.5684	6.65051e-124	4.97392e-121	272.282
RARRES3	2.25276	8.12522	22.8241	5.51255e-89	5.96718e-87	192.145
FCGR3A	2.3465	7.04934	20.1772	2.31564e-73	1.42069e-71	156.297
CCL8	2.41036	6.91337	22.634	7.5581e-88	7.77906e-86	189.536
PLA1A	2.52605	6.42057	29.4268	3.76768e-129	4.73094e-126	284.322
IDO1	2.75767	7.00829	25.7338	1.38479e-106	4.49698e-104	232.536
GBP5	3.0002	5.17942	30.8956	4.14484e-138	1.30113e-134	304.88
CXCL10	3.19524	7.50671	22.6632	5.06059e-88	5.29534e-86	189.935
CXCL9	3.42875	8.88061	22.9727	7.08695e-90	7.85192e-88	194.189
CXCL11	3.80111	6.77162	26.4633	4.91756e-111	1.92963e-108	242.748
