# Supplementary material for: Investigation of hub genes and immune status in heart transplant rejection using endomyocardial biopsies
Source: J Cell Mol Med. 2020 Nov 23;25(2):763–73. doi: 10.1111/jcmm.16127 (PMC7812257; doi:10.1111/jcmm.16127)
Supplement: Supplementary file 3 — Table S2 [file JCMM-25-763-s002.xlsx]

## Sheet: Sheet1
Table S2. Immune cell fraction in stable, TCMR and ABMR HTx samples.																								P-value	Pearson Correlation	RMSE
Input Sample	Group	B cells naive	B cells memory	Plasma cells	T cells CD8	T cells CD4 naive	T cells CD4 memory resting	T cells CD4 memory activated	T cells follicular helper	T cells regulatory (Tregs)	T cells gamma delta	NK cells resting	NK cells activated	Monocytes	Macrophages M0	Macrophages M1	Macrophages M2	Dendritic cells resting	Dendritic cells activated	Mast cells resting	Mast cells activated	Eosinophils	Neutrophils	0.01	0.242408	1.00225
GSM3558095	Stable	0.0553117	0	0.0012302	0.2866	0	0	0	0.00678126	0.0576622	0	0	0.116051	0.0120619	0.124079	0.139939	0.188907	0.0113779	0	0	0	0	0	0.02	0.236278	1.00043
GSM3558100	Stable	0.0529576	0	0	0.138159	0	0	0	0.0217787	0.0398985	0	0	0.154936	0.0368163	0	0.110346	0.394223	0	0.0264225	0.0244616	0	0	0	0.03	0.198185	1.01783
GSM3558118	Stable	0.0363046	0	0	0.085343	0	0.0672555	0	0.0112209	0.0115494	0	0	0.150509	0.0445827	0	0.0926278	0.437924	0	0.0308212	0.0318622	0	0	0	0	0.269791	0.98507
GSM3558120	Stable	0.0337657	0	0.0009	0.192384	0	0.0835996	0	0.00570479	0.0366135	0	0	0.136969	0.00679303	0	0.157907	0.247952	0.0243449	0	0.0730481	0	0	0	0	0.431376	0.90327
GSM3558122	Stable	0.0266774	0	0	0.210372	0	0	0	0.0304471	0.0124273	0	0	0.1234	0.0739453	0	0.15007	0.343335	0.0111977	0.00320138	0.0149277	0	0	0	0.03	0.178849	1.03484
GSM3558123	Stable	0.0650846	0	0	0.231134	0	0	0	0.0447035	0.0398415	0	0	0.141392	0.0211881	0	0.174992	0.228408	0.0317046	0	0.0215518	0	0	0	0	0.401508	0.923598
GSM3558125	Stable	0.0317257	0	0.00195168	0.187945	0	0.0298794	0	0.0180007	0.0188029	0	0	0.091676	0.0296242	0	0.228901	0.291674	0.0161538	0	0.0536653	0	0	0	0	0.348668	0.944114
GSM3558127	Stable	0.0689614	0	0	0.250225	0.0316172	0	0	0.0862545	0.097045	0.0272653	0	0.0380156	0.0134508	0	0.125277	0.236346	0.0213947	0	0.00414671	0	0	0	0	0.338365	0.948297
GSM3558131	Stable	0.0251314	0	0	0.291198	0	0	0	0.0224171	0.0239789	0	0	0.0412641	0.0024208	0	0.099593	0.417213	0.0113625	0	0.0600196	0	0	0.0054017	0.02	0.231743	0.998326
GSM3558132	Stable	0.0741667	0	0	0.215929	0	0	0	0.0329862	0.0536349	0	0	0.0947793	0.0268894	0	0.128085	0.323235	0.0285022	0	0.0217925	0	0	0	0.01	0.249297	0.991415
GSM3558155	Stable	0.0683029	0	0	0.173276	0.0100334	0.0141348	0	0.0125791	0.0130368	0	0	0.142643	0.0659385	0	0.130361	0.296463	0.0541756	0	0.0190555	0	0	0	0.01	0.26521	0.988034
GSM3558165	Stable	0.0203216	0.0258464	0.0597579	0.224473	0.0869662	0	0	0.0947491	0.0580121	0.0217239	0	0.110629	0.0258204	0.0289576	0.12033	0.0826418	0.0163574	0	0.020993	0	0	0.00242071	0	0.270277	0.986116
GSM3558168	Stable	0.0365762	0	0	0.358393	0	0	0	0.0518513	0.0469884	0	0	0.083252	0.0174462	0	0.120928	0.245572	0.00846738	0	0.0305252	0	0	0	0.03	0.222296	1.01828
GSM3558180	Stable	0.0751624	0	0	0.277666	0	0	0	0.0238476	0.0686374	0	0	0.154251	0.0468958	0	0.169319	0.117736	0.0498293	0	0.0166549	0	0	0	0	0.409344	0.920574
GSM3558181	Stable	0.037278	0	0.00399217	0.160021	0	0	0	0.0211945	0.00285749	0	0	0.112539	0.0550246	0	0.216389	0.374184	0	0	0.0165202	0	0	0	0	0.353416	0.943176
GSM3558182	Stable	0.0373062	0.0224455	0.0219621	0.240431	0.00684455	0	0	0.00498832	0.00484091	0.00218496	0	0.109293	0.0182768	0	0.1566	0.284016	0.0788299	0	0.0119799	0	0	0	0	0.281768	0.977948
GSM3558203	Stable	0.0525336	0	0	0.113051	0	0	0	0.0106414	0.0219738	0.0021186	0	0.170068	0.0695569	0	0.111787	0.368441	0.0544388	0.00251438	0.0216289	0	0	0.0012461	0	0.310801	0.969488
GSM3558206	Stable	0.0267503	0	0	0.391994	0	0	0	0.026577	0.0006	0	0	0.127292	0.045791	0	0.12374	0.183219	0.0106854	0	0.0633292	0	0	0	0.03	0.179142	1.04035
GSM3558207	Stable	0.0412586	0	0.00124614	0.336641	0	0	0	0	0.0320712	0	0	0.0925702	0.0509435	0	0.204003	0.132645	0.0205544	0	0.088066	0	0	0	0	0.370391	0.940497
GSM3558210	Stable	0.0990378	0	0.011707	0.189256	0	0.0056287	0	0.0484658	0.0191551	0	0	0.0884878	0.027638	0	0.231681	0.223803	0.0131444	0	0.0419951	0	0	0	0.03	0.190461	1.02031
GSM3558220	Stable	0.118466	0	0.0005	0.282391	0	0	0	0.0613539	0.0406277	0	0	0.111099	0.017704	0	0.104946	0.210915	0.0263157	0.0117796	0.0139101	0	0	0	0.03	0.191574	1.02113
GSM3558222	Stable	0.0502423	0	0	0.230129	0	0.0488509	0	0	0.0246037	0	0	0.148009	0.0771674	0	0.146275	0.181543	0.0117247	0	0.081455	0	0	0	0.02	0.236828	1.00343
GSM3558227	Stable	0.0661232	0	0	0.182424	0	0	0	0.0425244	0.0504218	0	0	0.136666	0.0469421	0	0.156687	0.294122	0	0.0202104	0.00387889	0	0	0	0	0.349942	0.941103
GSM3558238	Stable	0.0225178	0	0	0.303239	0	0	0	0.100169	0.0434003	0	0	0.0415409	0.0365604	0	0.0699917	0.314957	0.0331409	0.0168892	0.0139163	0	0.0003	0.00333511	0.01	0.251526	1.00182
GSM3558240	Stable	0.039683	0	0	0.206868	0	0	0	0.0443115	0.0576551	0	0	0.197937	0.0351312	0	0.14086	0.266439	0.0007	0	0.0104479	0	0	0	0.03	0.217753	1.0011
GSM3558257	Stable	0.0273026	0	0	0.137966	0	0.134726	0	0.0214673	0.0129584	0	0	0.138665	0.153907	0	0.12215	0.145141	0.0229024	0	0.082815	0	0	0	0	0.319948	0.963583
GSM3558273	Stable	0.0348919	0	0	0.169689	0	0	0	0.0367608	0.0324187	0	0	0.126048	0.0535597	0	0.16951	0.353079	0.023408	0	0.0006	0	0	0	0	0.272774	0.985012
GSM3558275	Stable	0.0651155	0	0	0.196978	0.0130824	0	0	0.0177299	0.0335404	0	0	0.144887	0.0357092	0	0.155502	0.282793	0.0468289	0	0.00783346	0	0	0	0	0.278503	0.991874
GSM3558277	Stable	0.0234905	0	0	0.216447	0	0.0814725	0	0.00882286	0.0376544	0	0	0.138009	0.0722314	0	0.21684	0.0978223	0.0263077	0	0.0809017	0	0	0	0.03	0.172154	1.03525
GSM3558285	Stable	0.157336	0	0.0106965	0.197952	0	0.153478	0	0.00307272	0.0596264	0	0	0.0901461	0.0612323	0	0.15154	0.0473029	0.00687929	0	0.0607374	0	0	0	0.03	0.193015	1.01587
GSM3558301	Stable	0.095971	0	0	0.309754	0	0	0	0.039283	0.118989	0	0	0.0632839	0.0377344	0	0.111329	0.107552	0.0114846	0	0.104618	0	0	0	0.03	0.172766	1.03094
GSM3558308	Stable	0.0495821	0	0.0144994	0.245042	0	0.0528093	0	0	0.0312073	0	0	0.16615	0.0432257	0	0.129847	0.139021	0.0205546	0	0.108062	0	0	0	0.03	0.217444	1.00499
GSM3558312	Stable	0.0732501	0	0.00694272	0.314875	0	0	0	0.0309314	0.0366298	0	0	0.103309	0.0410422	0	0.0577039	0.304735	0.00638538	0	0.0241957	0	0	0	0.02	0.228823	1.01495
GSM3558354	Stable	0.0572176	0	0	0.32394	0	0	0	0.024672	0.0244649	0	0	0.117386	0.0786038	0	0.190876	0.0671551	0.0185996	0	0.0970852	0	0	0	0.03	0.183283	1.02772
GSM3558355	Stable	0.0403837	0	0	0.201333	0	0.175822	0	0.0370772	0.0405198	0	0	0.104348	0.0752687	0	0.155645	0.0761846	0.0186499	0	0.074768	0	0	0	0.03	0.171792	1.02636
GSM3558356	Stable	0.0299008	0	0.004039	0.273804	0	0	0	0.0576505	0.0320514	0	0	0.0941964	0.143373	0	0.135508	0.0401574	0.006425	0	0.127257	0	0	0.055638	0	0.340665	0.959479
GSM3558363	Stable	0.0308808	0.0124127	0	0.315687	0	0	0	0.0683391	0.0485878	0.0034212	0	0.0688517	0.0171605	0.0125891	0.211828	0.195129	0	0	0.0151138	0	0	0	0.03	0.186097	1.01861
GSM3558372	Stable	0.0221678	0	0	0.168532	0	0.00781439	0	0.033113	0.0004	0	0	0.174069	0.0894555	0	0.0913655	0.291797	0.0761576	0.00535491	0.0397345	0	0	0	0.03	0.175879	1.02425
GSM3558376	Stable	0.0256323	0	0.0110855	0.247297	0	0.0597892	0	0	0.0489638	0	0	0.13474	0.0691678	0	0.0953668	0.254963	0.00896356	0	0.0440309	0	0	0	0.01	0.258205	0.983506
GSM3558379	Stable	0.0719357	0	0.00705075	0.241963	0	0	0	0.0203052	0.0233243	0	0	0.0705837	0.0750092	0	0.0916083	0.36439	0.00713111	0	0.0266982	0	0	0	0.02	0.235966	0.997368
GSM3558381	Stable	0.0499973	0	0.00158718	0.175824	0	0.0802723	0	0.013989	0.0273037	0	0	0.0868768	0.0292107	0	0.129179	0.369549	0.0083508	0	0.027861	0	0	0	0.03	0.172266	1.05028
GSM3558386	Stable	0.0384424	0	0.00224889	0.447223	0	0	0	0.0384565	0	0	0	0.155278	0.0579995	0	0.0859585	0.0912961	0.0136398	0	0.0694566	0	0	0	0	0.47029	0.885954
GSM3558388	Stable	0.0230364	0	0.00513001	0.271342	0	0	0	0.0198805	0.00988617	0	0	0.102947	0.0535476	0	0.240889	0.232618	0.0142597	0	0.0264642	0	0	0	0	0.396729	0.927725
GSM3558397	Stable	0.0282192	0	0.00526867	0.202418	0	0	0	0.0453772	0.0295858	0	0	0.11657	0.0120104	0	0.218558	0.320509	0.00366404	0	0.0178186	0	0	0	0.02	0.235967	0.99813
GSM3558401	Stable	0.0299141	0	0	0.216311	0	0.00278825	0	0.00956036	0.0200009	0	0	0.0908718	0.061921	0	0.0517919	0.468734	0.00826925	0	0.039837	0	0	0	0.03	0.193398	1.02832
GSM3558404	Stable	0.097413	0	0.00187692	0.198388	0	0	0	0.0315784	0.0156779	0	0	0.151255	0.0245888	0	0.170056	0.278466	0	0.0118246	0.0188762	0	0	0	0	0.314853	0.964505
GSM3558414	Stable	0.0503	0	0	0.212363	0	0	0	0.0663574	0.0335062	0	0	0.123851	0.0323395	0	0.156793	0.313358	0.00481195	0	0.0063202	0	0	0	0.03	0.185395	1.04299
GSM3558416	Stable	0.0768793	0	0	0.265328	0	0	0	0.0490793	0.0316849	0	0	0.229502	0.0611006	0	0.116507	0.0986825	0.00866997	0.0303155	0.032251	0	0	0	0	0.289873	1.00222
GSM3558423	Stable	0.035181	0	0.00121492	0.365394	0	0	0	0	0.0342625	0	0	0.150536	0.0530555	0.00586972	0.225457	0.0981777	0.010004	0	0.0208474	0	0	0	0	0.406912	0.924445
GSM3558430	Stable	0.0265757	0	0	0.117378	0	0.0378046	0	0.0371434	0.0105494	0	0	0.126985	0.03417	0	0.234155	0.364046	0.0021732	0	0.00751882	0	0	0.00150037	0.01	0.24212	0.994706
GSM3558438	Stable	0.0832175	0	0	0.162016	0	0	0	0.0243522	0.0321137	0	0	0.147416	0.19527	0	0.139647	0.129205	0.0345951	0.0190699	0.0254872	0	0.00761132	0	0.03	0.170335	1.02165
GSM3558439	Stable	0.0416325	0	0	0.024818	0	0.184238	0	0.0233345	0	0	0	0.130571	0.0241446	0	0.143014	0.263709	0.0103268	0	0.0978119	0	0	0.0563993	0	0.496345	0.867705
GSM3558440	Stable	0.0349727	0	0.00581105	0.0143715	0	0.03678	0	0.0363627	0.0288483	0	0.00435285	0.0657708	0	0.277319	0.10484	0.325247	0.0146713	0	0.0506535	0	0	0	0.01	0.259398	0.986131
GSM3558443	Stable	0.031891	0	0.00181736	0.19021	0	0.0689228	0	0.00408707	0.00109626	0	0	0.138696	0.066409	0	0.112494	0.325145	0.00766971	0	0.0515615	0	0	0	0.03	0.187569	1.01367
GSM3558445	Stable	0.048256	0	0.0100095	0.215539	0	0.123253	0	0.0192302	0.032776	0	0	0.0893694	0.0984288	0	0.097429	0.220628	0.00703493	0	0.0380465	0	0	0	0.03	0.223022	1.00042
GSM3558449	Stable	0.0877289	0	0.00721669	0.269739	0	0	0	0.0635588	0.022101	0	0	0.105559	0.0258168	0	0.101257	0.232711	0.0582793	0.00418951	0.0218433	0	0	0	0.03	0.200672	1.01401
GSM3558466	Stable	0.104046	0	0.0503921	0.156519	0	0	0	0.0268964	0.0393547	0	0	0.122592	0.0193887	0	0.120406	0.331489	0	0.0198816	0.00903382	0	0	0	0.01	0.245109	1.01005
GSM3558471	Stable	0	0	0	0.353207	0	0	0	0.0147849	0.0317376	0	0	0.171498	0.0788399	0	0.145484	0.110665	0.0079749	0	0.0858085	0	0	0	0.02	0.230558	0.993852
GSM3558472	Stable	0.0271937	0	0.00355491	0.132539	0	0.0911581	0	0.0293106	0.0236684	0	0	0.0814561	0.0962856	0	0.147484	0.250909	0.0284274	0	0.0880131	0	0	0	0	0.353518	0.948124
GSM3558473	Stable	0.0219659	0	0.00359339	0.102138	0	0.0169236	0	0	0.0144638	0	0	0.0919177	0.119164	0	0.0229796	0.571715	0	0.00214786	0.0224867	0	0	0.0105038	0	0.338271	0.956851
GSM3558486	Stable	0.0191136	0	0	0.0670436	0	0	0	0.0242474	0.0186545	0	0	0.128513	0.0614242	0.0318683	0.118247	0.507088	0.00331101	0	0.0143394	0	0	0.00614949	0	0.430697	0.903321
GSM3558510	Stable	0.0183874	0	0.00164557	0.202936	0	0	0	0.0261256	0.0212587	0	0	0.091799	0	0.200849	0.0838958	0.314672	0	0	0.0384309	0	0	0	0	0.321086	0.958393
GSM3558515	Stable	0.0369905	0	0	0.0733855	0	0.0486479	0	0.0251571	0.0260046	0	0	0.0849914	0.0407633	0	0.0539509	0.530427	0.0108698	0	0.0688117	0	0	0	0	0.337557	0.956032
GSM3558516	Stable	0.0703838	0	0	0.250874	0	0	0	0.0253134	0.0122257	0	0	0.136177	0.0246691	0	0.165487	0.299879	0.0133154	0.0016764	0	0	0	0	0.03	0.206221	1.00864
GSM3558520	Stable	0.110835	0	0	0.0774113	0.0139578	0	0	0.0361744	0.00127646	0	0	0.107239	0.012948	0	0.0874462	0.410968	0.110827	0	0.0309169	0	0	0	0	0.384285	0.931433
GSM3558522	Stable	0.0427317	0	0	0.0943694	0	0.0423102	0	0.00296151	0.014433	0	0	0.0971067	0.0386451	0	0.0419042	0.601146	0	0.0089158	0.0154765	0	0	0	0.01	0.248111	0.98611
GSM3558523	Stable	0.0236019	0	0	0.197499	0	0.0588246	0	0.0224782	0.0218594	0	0	0.0690084	0.0583422	0	0.119314	0.31871	0.0171317	0	0.0932302	0	0	0	0.03	0.212678	1.01
GSM3558526	Stable	0.0705638	0	0.00244854	0.168573	0	0	0	0	0.0182609	0	0	0.136937	0.0172075	0	0.0891263	0.440832	0	0.00407518	0.0519753	0	0	0	0	0.376914	0.929373
GSM3558530	Stable	0.0438802	0	0.0106395	0.0729852	0	0.0729082	0.0614914	0.0183392	0	0	0	0.101911	0.042448	0	0.179068	0.305393	0.0171962	0	0.0737402	0	0	0	0	0.287158	0.97609
GSM3558627	Stable	0.0406101	0	0.0008	0.193702	0	0	0	0.0204151	0.0250743	0	0	0.0466995	0.0009	0	0.155759	0.417571	0.0235604	0	0.0629238	0	0	0.0119838	0.02	0.235846	0.998582
GSM3558634	Stable	0.023955	0	0	0.236247	0	0.0141184	0	0.00749789	0.0347313	0	0	0.119142	0.013401	0	0.110363	0.368698	0.0146935	0	0.0571524	0	0	0	0	0.364115	0.949629
GSM3558641	Stable	0.0393879	0	0	0.207783	0	0.0301468	0	0.034381	0.0273681	0	0.0192607	0.0647655	0.086614	0	0.271027	0.092273	0.0404119	0	0.0865815	0	0	0	0.03	0.180107	1.02382
GSM3558645	Stable	0.0441244	0	0	0.289555	0	0	0	0.0444521	0.0359014	0	0	0.128689	0	0	0.067044	0.327399	0.00591625	0	0.0569181	0	0	0	0.03	0.188334	1.01904
GSM3558646	Stable	0.0741531	0	0.00673084	0.271079	0	0	0	0.0311357	0.0174997	0	0	0.131772	0.0426782	0	0.087827	0.293281	0	0.0100743	0.0313206	0	0	0.00244919	0.01	0.250842	0.988329
GSM3558657	Stable	0.0347531	0	0.0106947	0.130945	0	0.107871	0	0.0108383	0.0201206	0	0	0.128666	0.121095	0	0.111274	0.306037	0.00103858	0	0.0166674	0	0	0	0.03	0.176748	1.01746
GSM3558663	Stable	0.0537989	0	0	0.148747	0	0.0887625	0	0.0246732	0.0193841	0	0	0.08741	0.0699704	0	0.0676023	0.36688	0.00717095	0	0.028487	0	0	0.037113	0.01	0.261397	0.997754
GSM3558666	Stable	0.0401726	0	0.00400414	0.36515	0	0	0	0.00967397	0.0288578	0	0	0.0986815	0.0774765	0	0.165703	0.201571	0.00794453	0	0.0008	0	0	0	0	0.29843	0.966293
GSM3558673	Stable	0.065591	0	0.00629262	0.291688	0	0	0	0.0647941	0.019239	0	0	0.0614017	0.0304355	0	0.118613	0.293012	0.00467297	0.0044224	0.0398371	0	0	0	0.02	0.236901	1.00719
GSM3558679	Stable	0.0111884	0	0	0.202171	0	0.126927	0	0.0180729	0.0221756	0	0	0.122293	0.106609	0	0.19527	0.0791532	0.0169982	0	0.0991414	0	0	0	0	0.412021	0.91438
GSM3558686	Stable	0.0385687	0	0	0.141058	0	0.0031627	0	0.0270327	0.011701	0	0	0.0850582	0.0754781	0	0.150424	0.447633	0.00547711	0	0.0144066	0	0	0	0	0.426099	0.907925
GSM3558691	Stable	0.0400064	0	0	0.121214	0	0.00221725	0.0417424	0	0	0.0181688	0	0.134516	0	0	0.181992	0.392655	0.0156818	0	0.0518071	0	0	0	0.03	0.215171	0.999651
GSM3558694	Stable	0.0552432	0	0	0.174549	0	0.0406362	0	0	0.0422028	0	0	0.126658	0.109405	0	0.115239	0.212662	0.0191691	0	0.104237	0	0	0	0	0.354758	0.945312
GSM3558701	Stable	0.0399358	0	0	0.161742	0	0	0	0.0167903	0.00404683	0	0	0.102284	0.0279077	0	0.107574	0.518559	0	0	0.021161	0	0	0	0	0.28074	0.982353
GSM3558702	Stable	0.0455289	0	0	0.161823	0	0.00468827	0	0.0390146	0.0118395	0	0	0.16752	0.0302376	0	0.159304	0.324272	0.0104078	0	0.0450653	0	0	0.0003	0.03	0.204279	1.01048
GSM3558707	Stable	0.0455468	0	0	0.143059	0	0.0598968	0	0.0337611	0.0407302	0	0.00104215	0.0714497	0	0	0.0938145	0.454902	0.00750457	0	0.0482934	0	0	0	0.02	0.230214	1.00282
GSM3558708	Stable	0.0908967	0	0.00634857	0.296811	0	0	0	0.110819	0.00562626	0	0	0.111772	0.0407219	0	0.121226	0.142185	0.0310567	0.00949573	0.0330418	0	0	0	0.03	0.202235	1.01398
GSM3558710	Stable	0.0553164	0	0	0.235204	0	0	0	0.030199	0.0332898	0	0	0.111703	0.0442169	0	0.139707	0.285484	0.0415375	0	0.0233424	0	0	0	0	0.297852	0.969089
GSM3558711	Stable	0.068041	0	0	0.225135	0	0	0	0.0376022	0.0412267	0.00588638	0	0.0734956	0.00482153	0	0.14549	0.34127	0.0273761	0	0.0296549	0	0	0	0	0.332885	0.956232
GSM3558713	Stable	0.0369376	0	0	0.148807	0	0	0.0020394	0	0.00925648	0	0	0.0375183	0.0416868	0	0.00990699	0.57583	0.0110505	0	0.0885737	0	0	0.0383931	0.03	0.193516	1.01548
GSM3558718	Stable	0.0439865	0	0	0.193308	0	0	0	0.0490775	0.0146267	0	0	0.128515	0.0220198	0	0.129536	0.315882	0.0476929	0	0.0553553	0	0	0	0.03	0.175848	1.02664
GSM3558720	Stable	0.0492148	0	0	0.246976	0	0	0	0.036338	0.0147036	0	0	0.130905	0.0326102	0	0.0951341	0.361188	0.00445345	0	0.0284769	0	0	0	0	0.267541	0.982295
GSM3558728	Stable	0.0426656	0	0.118624	0.280063	0	0	0	0.0372338	0.0240046	0	0	0.0795885	0.0480893	0	0.126336	0.191996	0.0104212	0	0.0409776	0	0	0	0	0.290297	0.969484
GSM3558729	Stable	0.086855	0	0.0356682	0.26947	0	0	0	0.0285694	0.0284506	0	0	0.089585	0.0580111	0	0.130028	0.20416	0.00638154	0	0.0628213	0	0	0	0.02	0.228456	0.99712
GSM3558739	Stable	0.0680855	0	0.00654953	0.182023	0	0.0705097	0	0.0139963	0.0194786	0	0	0.0879216	0	0	0.0785071	0.410629	0.00947449	0	0.0528251	0	0	0	0.03	0.171279	1.03029
GSM3558751	Stable	0.0175594	0	0	0.188379	0	0.136608	0	0.0419621	0	0	0	0.0946573	0.0774829	0	0.180313	0.11284	0.0193256	0	0.130872	0	0	0	0	0.330874	0.953693
GSM3558763	Stable	0.0889635	0	0	0.151482	0	0	0	0.012757	0.0240338	0	0	0.0848184	0.0418551	0	0.0989622	0.469758	0	0.00685153	0.0205187	0	0	0	0	0.373684	0.934891
GSM3558764	Stable	0.0756952	0	0	0.286364	0	0	0	0.129019	0	0.0105966	0	0.0650811	0.0262559	0	0.174061	0.202067	0.00966906	0	0.021191	0	0	0	0.03	0.220183	1.00877
GSM3558765	Stable	0.0761162	0	0.0006	0.163404	0.00444554	0	0	0.0153861	0.0295763	0	0	0.157851	0.0485862	0	0.130578	0.30534	0	0.0449859	0.0231597	0	0	0	0	0.408174	0.98364
GSM3558770	Stable	0.0524286	0	0	0.0350607	0	0.00640293	0	0.00491459	0.0338351	0	0.019618	0.0277719	0.0884904	0	0	0.0713763	0.0434938	0.00405644	0.0672587	0	0	0.545293	0	0.378327	0.931197
GSM3558773	Stable	0.0340573	0	0.0112187	0.186572	0	0.169744	0	0	0	0	0	0.0454275	0	0	0.156445	0.371769	0.00828653	0	0	0.0164808	0	0	0.03	0.179198	1.03589
GSM3558778	Stable	0.0791805	0	0	0.424046	0	0	0	0.066139	0.0582834	0	0	0.0608534	0.0378164	0	0.10761	0.120374	0.0320679	0.0001	0.0135748	0	0	0	0.03	0.198827	1.01721
GSM3558800	Stable	0.0704805	0	0	0.233074	0	0	0	0.0603814	0.0277991	0	0	0.166711	0.0269593	0	0.055604	0.320153	0	0.0286036	0.010234	0	0	0	0	0.269849	0.975597
GSM3558803	Stable	0	0.050604	0.0004	0.255726	0	0.00478107	0	0.0528317	0.0269783	0	0	0.0988285	0.0491042	0	0.0881769	0.265527	0.0195267	0	0.087526	0	0	0	0	0.312564	0.961988
GSM3558806	Stable	0.074034	0	0	0.235551	0.0290899	0.10184	0	0	0	0	0	0.104043	0.0245171	0	0.10405	0.308284	0.00548891	0	0.0131024	0	0	0	0	0.351941	0.944107
GSM3558824	Stable	0.0236908	0	0.00102246	0.294794	0	0	0	0	0.030009	0	0	0.076301	0.0759824	0	0.136366	0.339541	0.00513318	0	0.0171604	0	0	0	0	0.304175	0.966284
GSM3558832	Stable	0.022785	0	0	0.232209	0.0481982	0.0515957	0	0.0009	0	0	0	0.103894	0.0416507	0	0.105069	0.342416	0.0275915	0.0159932	0.00761507	0	0	0.0001	0	0.490306	0.871617
GSM3558834	Stable	0.0566598	0	0.0255343	0.26073	0	0	0	0	0.0201299	0	0	0.0979827	0.0271718	0	0.199473	0.290021	0.021022	0	0.00127467	0	0	0	0	0.366857	0.937471
GSM3558835	Stable	0.0364347	0	0.0134384	0.2535	0	0	0	0.0206178	0.0241381	0	0	0.128469	0.0269679	0	0.161371	0.270462	0.0215065	0	0.0430957	0	0	0	0.03	0.208199	1.01157
GSM3558836	Stable	0	0.0133121	0.0001	0.277311	0	0	0	0.00730635	0.0672978	0	0	0.130519	0	0	0.0819582	0.336548	0.015871	0	0.0697582	0	0	0	0.03	0.170916	1.02883
GSM3558837	Stable	0.0518297	0	0	0.150767	0	0	0	0.035936	0.0235577	0	0	0.0902911	0.0817383	0	0.0122172	0.505378	0	0	0.048285	0	0	0	0.02	0.225768	1.01666
GSM3558838	Stable	0	0	0	0.351091	0	0	0	0	0.034826	0	0	0.147704	0.0892239	0	0.153092	0.149862	0.0130575	0	0.0611426	0	0	0	0.03	0.207912	1.00252
GSM3558845	Stable	0.0440487	0	0	0.125511	0	0.0485334	0	0.00980662	0.031839	0	0	0.0571826	0.0447654	0	0.0370863	0.440791	0.0117474	0	0.148689	0	0	0	0.03	0.221696	1.0062
GSM3558846	Stable	0.0548058	0	0.00369164	0.101139	0	0	0	0.0287996	0.00979513	0	0	0.157206	0.126747	0	0.131795	0.332573	0.021279	0	0.0219708	0	0	0.0101976	0	0.2917	1.02579
GSM3558856	Stable	0.0339801	0	0	0.0310257	0	0.0406045	0	0.0283669	0.025317	0	0	0.0805308	0.0492338	0.0716153	0.0646209	0.133422	0	0	0.0107848	0	0	0.430498	0.01	0.242095	0.991262
GSM3558874	Stable	0.0650988	0	0	0.149127	0	0.123465	0	0	0.0402754	0	0	0.0720837	0.0729553	0	0.140953	0.286788	0.00851429	0	0.0407387	0	0	0	0	0.376518	0.94709
GSM3558876	Stable	0.0343605	0	0	0.0706511	0.03938	0	0	0.0163015	0	0	0	0.0423207	0.176369	0	0.067391	0.178389	0.0546985	0	0.0207744	0	0	0.299364	0	0.288717	0.968498
GSM3558891	Stable	0.0900013	0	0.0457601	0.140877	0	0.120318	0	0.00981939	0.0138707	0	0	0.0986941	0.0366903	0	0.0966401	0.315775	0	0	0.0116269	0	0.0199276	0	0.03	0.191104	1.01929
GSM3558910	Stable	0.100461	0	0.00232256	0.177815	0	0	0	0.0378234	0.025423	0	0	0.13531	0.00507101	0	0.111809	0.363842	0	0.0126452	0.0274775	0	0	0	0.03	0.220057	1.00107
GSM3558912	Stable	0.0675807	0	0	0.177663	0	0	0	0.0311129	0.0258023	0	0	0.0812931	0.0424529	0	0.112566	0.37633	0	0.0257844	0.0592977	0	0	0.0001	0.03	0.179286	1.02274
GSM3558916	Stable	0.0297065	0	0	0.202575	0	0	0	0.0109192	0.0454341	0	0	0.0783755	0.051258	0	0.0173974	0.470537	0	0.0192212	0.0396263	0	0	0.0349503	0.03	0.199962	1.07782
GSM3558917	Stable	0.0375581	0	0	0.122178	0	0	0	0.0110948	0.0990096	0	0	0.0979376	0	0.113889	0.0452682	0.0159662	0	0.00881591	0.0193518	0	0	0.428931	0.03	0.189107	1.02025
GSM3558923	Stable	0.0867862	0	0.0006	0.270423	0	0	0	0.023692	0.00452344	0	0	0.12478	0.049166	0	0.0988583	0.305668	0	0.0174149	0.018124	0	0	0	0.03	0.17194	1.03182
GSM3558925	Stable	0.0902999	0	0.00127299	0.267184	0	0	0	0.0399497	0.0377767	0	0	0.150982	0.00999231	0	0.0908344	0.26602	0.00536801	0.0253406	0.0149793	0	0	0	0	0.333463	0.947557
GSM3558936	Stable	0.0702807	0	0.00693874	0.239854	0	0	0	0.0337009	0.0369849	0	0	0.0569479	0.0198084	0	0.0746757	0.370883	0.036723	0	0.0325101	0	0	0.020693	0.03	0.200496	1.01472
GSM3558937	Stable	0.0859002	0	0.00196627	0.265904	0	0	0	0.0170548	0.0621963	0	0	0.0995165	0.0250061	0	0.133815	0.241684	0.035968	0.00692294	0.0240663	0	0	0	0.02	0.226905	1.01065
GSM3558938	Stable	0.0581325	0	0	0.324817	0	0	0	0.0323257	0.0506232	0	0	0.10253	0.0209928	0	0.147249	0.227552	0.0203422	0.00788827	0.00754756	0	0	0	0	0.388082	0.92742
GSM3558960	Stable	0.0268012	0	0.00170491	0.0186281	0	0.12054	0	0.0267204	0.00517804	0.00138598	0	0.14893	0.0679096	0	0.175229	0.370076	0.0081329	0	0.0242353	0	0	0.00452817	0.03	0.186184	1.0284
GSM3558963	Stable	0.030126	0	0.00718024	0.292283	0	0	0.00756734	0.0667188	0.039825	0	0	0.114429	0.0484256	0	0.168172	0.0918532	0.0178441	0	0.115577	0	0	0	0	0.377025	0.931645
GSM3558990	Stable	0.039153	0	0	0.146388	0.00694994	0	0	0.0259857	0.0101092	0	0	0.0936643	0.0403791	0	0.140201	0.414519	0.0567991	0	0.00538176	0	0	0.0204692	0.03	0.222248	1.00242
GSM3558996	Stable	0.0478221	0	0	0.189153	0	0.0482475	0	0.00865868	0.0554191	0	0	0.071858	0	0	0.126049	0.384824	0.00850617	0	0.0594627	0	0	0	0.03	0.200449	1.03094
GSM3559000	Stable	0.131443	0	0.00147016	0.201402	0	0	0	0.0340335	0.0216894	0	0	0.170724	0.0189022	0	0.191009	0.171375	0.0363806	0	0.0215622	0	0	0	0.03	0.205615	1.00894
GSM3559005	Stable	0.0339914	0	0.00616714	0.279431	0	0	0	0.0429391	0.0294264	0	0	0.0893729	0	0	0.107626	0.3233	0.0150809	0	0.0726651	0	0	0	0.03	0.214089	1.01072
GSM3559014	Stable	0.033908	0	0.0060803	0.240181	0	0	0	0	0.0190724	0	0	0.114532	0	0	0.135757	0.365334	0.0208075	0	0.0643286	0	0	0	0.03	0.218162	1.01394
GSM3559031	Stable	0.0619247	0	0.00270566	0.388425	0	0	0	0.0262194	0.0445327	0	0	0.11258	0.0628491	0	0.10931	0.09738	0.0162647	0	0.0778087	0	0	0	0	0.345196	0.943866
GSM3559032	Stable	0.056747	0	0.00382169	0.215712	0	0	0	0.032845	0	0	0	0.0742687	0.0500791	0	0.109557	0.373411	0.0544994	0.0049534	0.0241065	0	0	0	0.03	0.216413	1.00825
GSM3559033	Stable	0.0631532	0	0	0.151317	0	0	0	0.0497872	0.00779299	0	0	0.153671	0.0596229	0	0.122158	0.349876	0.0280966	0	0.0145253	0	0	0	0.01	0.247506	0.992012
GSM3559034	Stable	0.0527639	0	0	0.11371	0.027341	0	0	0	0.0188294	0	0	0.121709	0.0626038	0	0.117744	0.366787	0.102915	0	0.00890959	0	0.00668848	0	0	0.279982	0.978972
GSM3559045	Stable	0	0	0.00215884	0.245256	0	0.0101292	0	0.0143184	0.0179947	0	0	0.067328	0	0	0.138903	0.403421	0.0108782	0	0.0896128	0	0	0	0	0.313535	0.960465
GSM3559046	Stable	0.0676511	0	0	0.180833	0.00501099	0	0	0.0138521	0.00143878	0	0	0.0907387	0.0357865	0	0.123383	0.383851	0.0703684	0	0.0270864	0	0	0	0	0.51587	0.858285
GSM3559047	Stable	0.0151714	0	0.00234878	0.014939	0.00588017	0	0	0.0273615	0.0201351	0	0	0.0390638	0.0451747	0.195705	0.0292042	0.359332	0.00136242	0	0.0252702	0	0	0.219052	0.03	0.203363	1.0177
GSM3559050	Stable	0.0784566	0	0.00286873	0.18951	0	0	0	0.0930133	0.0470283	0	0	0.126842	0.0172902	0	0.154723	0.279385	0	0	0.010882	0	0	0	0	0.346597	0.952019
GSM3559051	Stable	0.0351215	0	0.0008	0.254603	0	0	0	0.0266633	0	0	0	0.143058	0	0	0.183239	0.280827	0.00963937	0	0.0660057	0	0	0	0.01	0.24822	1.00007
GSM3559064	Stable	0.0167453	0	0	0.129508	0.00752788	0	0	0.0168551	0.0267505	0	0	0.119302	0.0438667	0	0.124464	0.466417	0	0.0118631	0.00640136	0	0	0.0302995	0	0.431497	0.901682
GSM3558098	TCMR	0.0480892	0.0008	0.0335906	0.313945	0	0	0.0189512	0.0826682	0.0259422	0.0374451	0	0.00863888	0.0256679	0	0.102762	0.294187	0.0006	0	0.00668143	0	0	0	0	0.427084	0.904475
GSM3558111	TCMR	0.0273158	0	0	0.257523	0	0	0.0260576	0.017163	0.0356993	0.0536531	0	0.0635743	0.0420236	0	0.0931521	0.366834	0.0156125	0.00139162	0	0	0	0	0	0.468227	0.884689
GSM3558124	TCMR	0.018921	0	0.00125643	0.339498	0	0	0.0540006	0.131789	0.005647	0	0.00374107	0.0579068	0.0684816	0	0.186778	0.11326	0.0131988	0.00503888	0.0005	0	0	0	0	0.47267	0.880538
GSM3558129	TCMR	0.0323154	0	0.154623	0.247214	0	0	0.0198984	0.0955588	0	0	0	0.0440209	0.0324969	0	0.0986985	0.248245	0.00638613	0	0.020543	0	0	0	0	0.551958	0.833842
GSM3558130	TCMR	0.0397415	0	0.00567187	0.210868	0	0	0.0315053	0.0942652	0.00505129	0	0	0.0334142	0.022156	0	0.236738	0.288702	0.0131801	0	0.0187069	0	0	0	0	0.392871	0.926166
GSM3558135	TCMR	0.0229344	0	0	0.279376	0	0	0	0.0945555	0	0	0	0.052505	0	0	0.187963	0.331774	0.0117448	0	0.019147	0	0	0	0	0.460133	0.887631
GSM3558136	TCMR	0.0646944	0	0.0002	0.247167	0.0104043	0	0.039513	0.0632363	0.0444152	0	0	0.0124884	0.0109942	0	0.191964	0.280146	0.0258373	0	0.00889262	0	0	0	0	0.535919	0.844669
GSM3558137	TCMR	0.0146974	0	0	0.334864	0.00706773	0	0.00163006	0.0692738	0.0329864	0.0505324	0	0.0424724	0.0119819	0.00289587	0.229442	0.185411	0.0108764	0	0.00586903	0	0	0	0	0.402967	0.916482
GSM3558138	TCMR	0.0777294	0	0.00420851	0.250771	0.012066	0	0.0357877	0.0960444	0.0719202	0.00220897	0	0.0128692	0.00872058	0	0.142143	0.273054	0.00198913	0.00775071	0.00273709	0	0	0	0	0.555775	0.833236
GSM3558141	TCMR	0.0669428	0	0	0.181508	0.0581516	0	0.0943501	0.0885337	0.0405033	0.0193845	0.00395198	0	0.0236086	0.0206833	0.205588	0.177418	0.0120537	0	0.00732178	0	0	0	0	0.367285	0.93874
GSM3558174	TCMR	0.141863	0	0.00451594	0.282642	0	0	0	0.0447307	0.0506693	0	0	0.0644054	0	0.0581376	0.172822	0.160503	0	0	0.0197113	0	0	0	0	0.364568	0.936858
GSM3558175	TCMR	0.0448632	0.0558674	0	0.204522	0.0724936	0	0	0.0922602	0.0942492	0.0224219	0	0.0688038	0	0	0.12125	0.218142	0.00512575	0	0	0	0	0	0	0.435964	0.902509
GSM3558178	TCMR	0.0713285	0	0.001	0.253298	0.00494781	0	0	0.0695674	0.085974	0.020592	0	0.0791517	0.0219675	0.0241494	0.185613	0.165821	0.0138553	0	0.00277647	0	0	0	0	0.459608	0.88787
GSM3558188	TCMR	0.0969426	0	0.0155171	0.184277	0	0	0	0.0850754	0.0606134	0.0761338	0	0.0509814	0	0.067524	0.156812	0.206123	0	0	0	0	0	0	0	0.478555	0.879475
GSM3558197	TCMR	0.0526209	0	0.248514	0.181868	0.0598531	0	0.0126068	0.055004	0.0712431	0.0504107	0	0	0.00338702	0	0.111511	0.152982	0	0	0	0	0	0	0	0.478035	0.878174
GSM3558204	TCMR	0.0148704	0.017321	0	0.292451	0	0	0	0.0674966	0.0551229	0.00955874	0	0.121702	0.0193702	0	0.150058	0.211927	0.0338164	0	0.00630591	0	0	0	0	0.350342	0.944696
GSM3558208	TCMR	0.0452391	0.0899071	0.108846	0.165023	0.130367	0	0.017974	0.0854379	0.116957	0.0214156	0.00679778	0	0	0	0.0677697	0.139437	0	0	0.00482913	0	0	0	0	0.319354	0.961048
GSM3558209	TCMR	0.0767285	0.0242242	0	0.293556	0.0379321	0	0.00433344	0.0894899	0.143265	0	0	0.0173876	0.0350289	0	0.128653	0.10817	0.035297	0	0.00593466	0	0	0	0	0.30001	0.961918
GSM3558211	TCMR	0.0664512	0	0.0392793	0.330713	0	0	0.00349274	0.049654	0.0077684	0	0	0.0522186	0.010623	0	0.0585092	0.273841	0.0104875	0	0.0801285	0	0	0.016834	0	0.408222	0.915422
GSM3558233	TCMR	0.0493693	0.0243789	0.0374329	0.26946	0.0295236	0	0.00845242	0.0787474	0.113375	0	0	0	0.0216109	0.0249427	0.175032	0.139382	0.0136926	0	0.0146002	0	0	0	0	0.475803	0.881298
GSM3558288	TCMR	0.0640061	0	0	0.271925	0.0418023	0	0.0005	0.0695719	0.0686253	0.0415729	0	0.0359979	0.010307	0.00431849	0.211879	0.173559	0.00109378	0	0.00482826	0	0	0	0	0.480519	0.877582
GSM3558296	TCMR	0.0472633	0	0.00959411	0.277156	0	0	0	0.0647401	0	0	0	0.108791	0.0099386	0	0.204911	0.230865	0.0132824	0	0.0334583	0	0	0	0	0.547342	0.836757
GSM3558330	TCMR	0.0373867	0	0	0.238872	0	0	0.031256	0.0688294	0.0172541	0.0763728	0	0.0695887	0.0745831	0	0.217802	0.167528	0.0005	0	0	0	0	0	0	0.443251	0.897585
GSM3558332	TCMR	0.0501451	0	0.0289475	0.262862	0.0160069	0	0.019748	0.0682039	0.0319782	0	0	0.0702463	0.0184004	0	0.18735	0.239575	0.00653781	0	0	0	0	0	0	0.387885	0.922744
GSM3558334	TCMR	0.0345571	0	0.00906892	0.312776	0	0	0.0391188	0.0785073	0	0	0	0.0502324	0.0604733	0	0.0983039	0.278811	0.0184916	0.00661705	0.0130424	0	0	0	0	0.507947	0.862535
GSM3558339	TCMR	0.0184837	0	0.00264893	0.302206	0	0	0.065082	0.0811861	0.00465347	0	0	0	0.0658174	0	0.0959989	0.355443	0	0	0.00848061	0	0	0	0	0.366271	0.937478
GSM3558365	TCMR	0.0334184	0	0.0495317	0.359264	0	0	0	0.0855036	0.0265731	0.0104186	0	0.0483557	0.00946129	0	0.133039	0.223188	0.0108505	0	0.010396	0	0	0	0	0.496974	0.867199
GSM3558390	TCMR	0.115666	0	0.00192864	0.181902	0.0340022	0	0.0539584	0.0378527	0	0	0	0.0422834	0	0	0.206434	0.295462	0.0170123	0	0	0.0134985	0	0	0	0.49571	0.867867
GSM3558405	TCMR	0.0355351	0	0.00877488	0.277532	0	0	0.0453689	0.0593159	0.0121634	0.00878201	0	0.0387557	0.0620159	0	0.176028	0.266325	0.00739317	0	0	0.00201069	0	0	0	0.527891	0.849053
GSM3558429	TCMR	0.0211613	0	0.00301399	0.276496	0	0	0.00612144	0.0942213	0.0082256	0	0	0.0445443	0.0583184	0	0.23925	0.230083	0	0	0.0185643	0	0	0	0	0.415702	0.909659
GSM3558432	TCMR	0.0619057	0.0203251	0.102874	0.309581	0.00618093	0	0.0340113	0.0393626	0.0300604	0.0219353	0	0.00151245	0.0106186	0	0.106659	0.229605	0	0	0.0253689	0	0	0	0	0.401054	0.918049
GSM3558456	TCMR	0.0878377	0	0.00919008	0.315254	0.0977983	0	0.0433896	0.114099	0.0110816	0	0.0320312	0	0.0131647	0	0.0790599	0.187672	0	0.00630594	0.00311691	0	0	0	0	0.471899	0.881097
GSM3558615	TCMR	0.0249584	0	0.0129185	0.258342	0	0	0.0693721	0.063173	0.00949908	0	0	0.00980167	0.0698149	0	0.138391	0.318591	0.00381592	0	0.0213221	0	0	0	0	0.429916	0.904271
GSM3558653	TCMR	0.0139073	0	0.0065659	0.300146	0	0	0.0478923	0.0336613	0	0.00643663	0	0.117682	0.0421273	0	0.155052	0.222152	0.014156	0	0.0402208	0	0	0	0	0.533072	0.845717
GSM3558681	TCMR	0.0994659	0	0.00343667	0.199273	0.0516344	0	0.0635099	0.124585	0	0.0509416	0	0.0142458	0.0131666	0.0223204	0.215536	0.140919	0.001	0	0	0	0	0	0	0.371878	0.934595
GSM3558730	TCMR	0.0353677	0	0.00711352	0.388033	0	0	0.0237287	0.0810558	0.00258661	0.0273426	0	0.0278829	0.0238039	0	0.128049	0.211818	0.0009	0	0.0256512	0	0.013499	0.00312932	0	0.409844	0.912088
GSM3558742	TCMR	0.155991	0	0	0.254238	0.0833469	0	0.054391	0.00702054	0.0001	0	0.0584907	0	0.00237649	0	0.0405908	0.326142	0	0.0129247	0.00308303	0	0	0.00128676	0	0.488121	0.872844
GSM3558744	TCMR	0.0291874	0	0.0110414	0.229781	0	0	0.0801388	0.070079	0	0	0	0.0535751	0.132891	0	0.148423	0.223383	0.0113936	0	0.0101075	0	0	0	0	0.526851	0.851725
GSM3558745	TCMR	0.0482832	0	0.00200749	0.248135	0	0	0.0722935	0.0407977	0.00884523	0	0.00927532	0.0034232	0.152063	0	0.158457	0.254394	0	0	0.00202594	0	0	0	0	0.511847	0.858966
GSM3558790	TCMR	0.0522002	0	0.00200866	0.22951	0	0.00291182	0	0.0141428	0	0.0837694	0	0.0259705	0.0527422	0	0.219053	0.275304	0.0288025	0	0.0135846	0	0	0	0	0.459344	0.887555
GSM3558802	TCMR	0.0227498	0	0.0403564	0.253338	0.0001	0	0.0163637	0.0523091	0.0100628	0.0104224	0.00505759	0.00456111	0	0.205907	0.119238	0.237091	0.0132113	0	0.00923342	0	0	0	0	0.497486	0.866972
GSM3558872	TCMR	0.056112	0.00644611	0.0203456	0.157691	0.00653532	0	0.0171084	0.0981163	0.0511537	0.0371317	0	0	0.0205828	0.0496873	0.182689	0.277229	0.016875	0	0.00229638	0	0	0	0	0.557256	0.831056
GSM3558885	TCMR	0.0654023	0	0	0.297477	0	0	0	0.0254507	0.0371784	0.0267862	0	0.0552132	0.0248081	0	0.197858	0.241075	0.0143424	0	0	0.0144097	0	0	0	0.376025	0.928079
GSM3558893	TCMR	0.101248	0	0.0186121	0.193655	0.0435026	0	0.0304569	0.0694026	0.0714074	0.016854	0.0205039	0	0.0321162	0.0297659	0.121772	0.245223	0.002071	0	0	0.00340944	0	0	0	0.511111	0.859687
GSM3558894	TCMR	0.0206371	0	0.00756116	0.307049	0	0	0	0.0830947	0.0259954	0	0	0.0523304	0.0212775	0.0189452	0.225524	0.23323	0	0	0.00435486	0	0	0	0	0.541359	0.841096
GSM3558932	TCMR	0.171993	0	0	0.17709	0.0629735	0	0.0148963	0.0452688	0.0228996	0.0405792	0.0176124	0.0235911	0.00162318	0	0.201105	0.191207	0.0133101	0	0.0158515	0	0	0	0	0.530305	0.847572
GSM3558939	TCMR	0.0414281	0	0.00116727	0.271466	0	0	0.0173591	0.0268908	0.00918915	0.0371737	0	0.0390449	0.0409131	0	0.181995	0.333373	0	0	0	0	0	0	0	0.486626	0.872822
GSM3558950	TCMR	0.139526	0.00620646	0	0.113353	0.147322	0.0643046	0.0534949	0.0743544	0.0083218	0.0623287	0	0.0482083	0.00683476	0	0.141671	0.122996	0.0110784	0	0	0	0	0	0	0.442468	0.895945
GSM3559002	TCMR	0.0482012	0	0.0341069	0.221386	0.0327024	0	0.0224752	0.0766733	0.0119416	0	0.0235834	0	0.0429262	0	0.13458	0.332363	0.0005	0	0.0185832	0	0	0	0	0.494426	0.868748
GSM3559036	TCMR	0.0559199	0	0	0.210061	0.0601212	0	0	0.0380427	0.0398378	0.0154103	0	0.0603647	0.0490274	0	0.161216	0.282393	0.0117353	0	0	0.015871	0	0	0	0.321833	0.957228
GSM3559048	TCMR	0.0446247	0	0.0149675	0.363092	0	0	0	0.077086	0.0194964	0	0	0.0604939	0.0319937	0	0.0957393	0.264318	0	0.00108169	0.025304	0	0	0.00180281	0	0.283833	0.976616
GSM3559049	TCMR	0.0629576	0	0.0304072	0.371617	0	0	0	0.101361	0.00671982	0	0	0.0675703	0.0218175	0	0.0751834	0.232472	0.003853	0.0167484	0.00812116	0	0	0.00117097	0	0.28438	0.981422
GSM3558093	ABMR	0.0464267	0	0.0336506	0.445188	0	0	0	0.0532815	0	0	0	0.0866564	0.0519214	0	0.0925618	0.0918573	0.00941396	0	0.0890428	0	0	0	0	0.268711	0.986395
GSM3558094	ABMR	0.0316803	0	0.013982	0.328463	0	0	0	0.0131516	0.0422933	0	0	0.108441	0.0750727	0	0.152287	0.137259	0.0116308	0	0.0857398	0	0	0	0.04	0.152658	1.0518
GSM3558096	ABMR	0.0261302	0	0.00594902	0.368969	0	0	0	0.0334101	0	0	0	0.145745	0.0291922	0	0.140878	0.150089	0.0059943	0	0.093643	0	0	0	0	0.337175	0.954347
GSM3558103	ABMR	0.0240249	0	0	0.254412	0	0	0	0.0288115	0.0753218	0	0	0.0841715	0.0971963	0.0337194	0.198122	0.121538	0.030453	0	0	0.0522297	0	0	0	0.437296	0.903335
GSM3558110	ABMR	0.0265737	0	0.00532037	0.258208	0	0	0	0.0269269	0.0167732	0.0427795	0	0.104726	0	0	0.2048	0.235166	0.015067	0	0.0636597	0	0	0	0	0.259454	0.994331
GSM3558114	ABMR	0.0298578	0	0.0006	0.364269	0	0	0	0	0.0218382	0	0	0.14396	0	0	0.0946961	0.275899	0.00473801	0	0.0641515	0	0	0	0	0.273835	0.983441
GSM3558115	ABMR	0.0743364	0	0	0.276892	0.0112236	0	0	0.0255519	0.036162	0.0323845	0	0.087512	0.00626203	0	0.127077	0.289708	0.0266607	0	0.00622996	0	0	0	0	0.343897	0.949818
GSM3558117	ABMR	0.0404012	0	0.00189455	0.310355	0	0	0	0.0450135	0.0422141	0.00853791	0	0.10564	0.0300209	0	0.136913	0.249898	0.01322	0	0.0158919	0	0	0	0	0.53029	0.852045
GSM3558119	ABMR	0.0280504	0	0.00169595	0.212066	0	0.0352794	0	0.0138559	0.0169313	0	0	0.153444	0.117206	0.00418984	0.294778	0.0608019	0.0207407	0	0.0409607	0	0	0	0	0.402737	0.927073
GSM3558139	ABMR	0.0261001	0	0.00924271	0.427962	0	0	0	0.0272623	0.0007	0	0	0.0746757	0.0267937	0	0.207018	0.136611	0.00569441	0	0.0578932	0	0	0	0	0.448219	0.893933
GSM3558143	ABMR	0.0159484	0	0.00397638	0.209141	0	0	0	0.0124165	0	0	0	0.097305	0.0829408	0	0.156754	0.354511	0.0395769	0	0.0274298	0	0	0	0	0.308821	0.971912
GSM3558145	ABMR	0.0270632	0	0.00669083	0.340394	0	0	0	0.0549578	0.00788721	0.0677341	0	0.0691102	0	0.00612026	0.152342	0.208463	0	0	0.059237	0	0	0	0	0.416834	0.915075
GSM3558149	ABMR	0.0520635	0	0.00810691	0.341921	0	0	0.0001	0.0715148	0.0181801	0	0	0.0558073	0.0241023	0	0.199816	0.224518	0.0005	0	0.00332709	0	0	0	0	0.482293	0.876337
GSM3558152	ABMR	0.0290641	0	0	0.237701	0	0	0	0.0140169	0	0	0	0.116337	0.0701076	0	0.203141	0.288707	0.0104018	0	0.0305227	0	0	0	0	0.361593	0.944296
GSM3558159	ABMR	0.0230282	0	0	0.266333	0	0	0	0.0228529	0.042418	0	0	0.0932118	0	0	0.185075	0.335394	0.0005	0.00493664	0.026216	0	0	0	0	0.305008	0.970399
GSM3558166	ABMR	0.0272929	0	0.0335979	0.231467	0	0	0	0.0440791	0.0200185	0	0	0.116674	0.11796	0	0.187085	0.161902	0.0527616	0.00716271	0	0	0	0	0	0.417002	0.913509
GSM3558173	ABMR	0.138048	0	0.0128842	0.224784	0	0	0.00720217	0.0157596	0.0457924	0	0	0.0706698	0	0.0017473	0.19873	0.277215	0.00469465	0	0.00247352	0	0	0	0	0.366554	0.943754
GSM3558177	ABMR	0.0508582	0	0	0.350703	0	0	0.00889995	0.0230581	0.0109448	0	0	0.125318	0.0683912	0	0.179638	0.116637	0.0598258	0	0.00572665	0	0	0	0	0.488302	0.875644
GSM3558184	ABMR	0.0404516	0	0.0002	0.227228	0.0365333	0	0	0.098111	0.0430271	0	0	0.0237819	0.0190051	0	0.268583	0.221177	0.00467342	0	0.0172079	0	0	0	0	0.26104	0.987576
GSM3558196	ABMR	0.0823745	0	0.00192189	0.153897	0	0	0	0.0204979	0.0668627	0	0	0.147634	0.0925031	0	0.163823	0.152021	0.102799	0.00428964	0.0113767	0	0	0	0	0.396288	0.918788
GSM3558198	ABMR	0.0457436	0	0.0465547	0.274077	0	0	0.101077	0.0558329	0.0128488	0	0	0.0480967	0.024509	0	0.126704	0.264127	0.0004	0	0	0	0	0	0	0.653698	0.75895
GSM3558199	ABMR	0.0186776	0	0	0.153168	0	0	0	0.0314336	0	0.0303431	0	0.108069	0.0580498	0	0.368222	0.211298	0.0109009	0	0.00983779	0	0	0	0	0.223518	1.0011
GSM3558201	ABMR	0.0912127	0	0.00574936	0.170132	0	0	0	0.0295376	0.025234	0	0	0.133244	0.0580378	0	0.135133	0.277083	0.0294648	0	0.0451719	0	0	0	0	0.348809	0.958632
GSM3558212	ABMR	0.0520375	0	0.0261824	0.462605	0	0	0.00598662	0.0364362	0.00950035	0	0	0.105578	0.0667641	0	0.145074	0.0835032	0.0063322	0	0	0	0	0	0	0.253968	1.00575
GSM3558215	ABMR	0.0413007	0	0.00829973	0.442482	0	0	0	0.0217514	0	0	0	0.136682	0.0575643	0	0.109187	0.153185	0.00569897	0	0.0238487	0	0	0	0	0.426722	0.90807
GSM3558219	ABMR	0.0392725	0	0.022116	0.248574	0	0	0.00625775	0.0266901	0	0	0	0.132107	0.0631803	0	0.186105	0.271915	0.00363614	0	0	0.0001	0	0	0	0.313186	0.959327
GSM3558223	ABMR	0.0665856	0	0.0110887	0.333605	0	0	0	0.0777623	0.0233488	0	0	0.0696358	0.0435117	0	0.0598272	0.282704	0	0.0115051	0.0204259	0	0	0	0	0.462541	0.89479
GSM3558226	ABMR	0.0290037	0	0	0.254105	0	0	0	0.039733	0	0.0164584	0	0.090997	0.0577643	0	0.276842	0.190705	0.0217481	0	0.0226432	0	0	0	0	0.306747	0.960016
GSM3558228	ABMR	0.0598829	0	0.0116113	0.177303	0	0.034069	0	0.009959	0.0595234	0	0	0.112646	0.0754909	0	0.112308	0.281035	0.0123803	0	0.053791	0	0	0	0	0.360382	0.955669
GSM3558232	ABMR	0.0299683	0	0	0.371243	0	0	0	0	0	0	0	0.145207	0.0954252	0	0.214573	0.0877228	0.012748	0	0.0431132	0	0	0	0	0.351632	0.956552
GSM3558234	ABMR	0.0302762	0	0.0118176	0.25624	0	0	0	0.0200408	0.0202879	0	0	0.172107	0.0554557	0	0.223296	0.0993941	0.0132482	0	0.0978364	0	0	0	0	0.269417	0.983027
GSM3558241	ABMR	0.0709102	0	0	0.350402	0	0	0.00712653	0.0578675	0.0129215	0	0	0.101864	0.0390352	0	0.0817368	0.204427	0.0269005	0.0232219	0.023586	0	0	0	0	0.307614	0.968246
GSM3558245	ABMR	0.0262481	0	0.00531996	0.434508	0	0	0	0.0522186	0.0322883	0	0	0.0681396	0.0414463	0	0.0926865	0.187615	0.00843681	0	0.0510925	0	0	0	0	0.494303	0.871173
GSM3558248	ABMR	0.0232773	0.0398639	0	0.219147	0	0	0	0.0269321	0.028991	0	0	0.0636111	0.0473933	0	0.257381	0.266939	0.0200816	0	0	0.00638222	0	0	0	0.358764	0.944662
GSM3558249	ABMR	0.0178597	0	0.00784749	0.0571508	0	0.139537	0	0.0393097	0	0	0	0.111018	0.277041	0	0.211642	0.0876701	0.0150696	0	0.0358549	0	0	0	0	0.292211	0.982905
GSM3558250	ABMR	0.0366965	0	0	0.337232	0	0	0	0.045482	0.0561921	0	0	0.0981171	0.062751	0	0.176651	0.176824	0.00464287	0	0	0	0.00541017	0	0	0.332031	0.969708
GSM3558251	ABMR	0.0557479	0	0.0008	0.245005	0	0	0	0.0195611	0.0257918	0	0	0.146122	0.0478154	0	0.242836	0.143049	0.0432635	0	0.0300132	0	0	0	0.04	0.152592	1.03758
GSM3558256	ABMR	0.0918005	0	0	0.275303	0	0	0	0.0303777	0.0398937	0	0.0115289	0.119777	0.0999829	0	0.116093	0.149087	0.0332161	0.017274	0.0156663	0	0	0	0	0.235807	1.00643
GSM3558258	ABMR	0.0666499	0	0	0.234323	0	0	0	0.0381258	0.0186571	0	0.0025999	0.175157	0.117139	0	0.142945	0.190759	0.00817344	0.00127308	0.00419757	0	0	0	0	0.265354	0.994827
GSM3558265	ABMR	0.0753273	0	0.00580192	0.409802	0	0	0.0023054	0.0367373	0.0202297	0	0	0.101575	0.0635125	0	0.131456	0.0955046	0.0105071	0	0.0472421	0	0	0	0	0.341882	0.955725
GSM3558272	ABMR	0.0556544	0	0	0.268108	0	0	0	0.0302174	0.0135701	0	0	0.146423	0.0467236	0	0.181287	0.233115	0.0002	0.0025909	0.0221353	0	0	0	0	0.434758	0.900837
GSM3558276	ABMR	0.063257	0	0.00855087	0.262611	0	0	0.0142486	0.0473246	0.0201852	0	0	0.0437286	0.0523148	0.0368621	0.17492	0.24264	0.0219085	0	0.0114495	0	0	0	0	0.277867	0.986229
GSM3558279	ABMR	0.0586651	0	0	0.335753	0	0	0	0.0171712	0.0425683	0	0	0.124648	0.0605195	0	0.148328	0.132024	0.0362632	0.0147217	0.0293376	0	0	0	0	0.343672	0.952915
GSM3558281	ABMR	0.0669906	0	0.00396211	0.279084	0	0	0.00325999	0.0292289	0	0	0	0.123938	0.0239866	0	0.172679	0.279445	0	0	0.0174255	0	0	0	0	0.389971	0.934202
GSM3558282	ABMR	0.0851282	0	0.0163219	0.412577	0	0	0.00928674	0.0301975	0	0	0	0.111368	0	0.0244043	0.169023	0.137372	0.00234243	0	0.00197847	0	0	0	0	0.238125	1.00846
GSM3558287	ABMR	0.0242519	0	0	0.357299	0	0	0	0.0179412	0.0253788	0	0	0.130733	0.0840051	0	0.147904	0.171258	0.00623553	0	0.0349935	0	0	0	0.04	0.155586	1.04383
GSM3558289	ABMR	0.0323935	0	0	0.243769	0	0	0	0.0361274	0.011691	0	0	0.177337	0.0465167	0	0.137901	0.236721	0.00425752	0.0158933	0.0573926	0	0	0	0	0.286852	0.986979
GSM3558294	ABMR	0.0614873	0	0	0.330606	0	0	0	0.0447548	0.0510896	0	0	0.164309	0.0415401	0	0.135136	0.131172	0.0100307	0	0	0.0298745	0	0	0	0.274764	0.980943
GSM3558298	ABMR	0.108959	0	0.0157839	0.207839	0	0	0.0292808	0.0238269	0	0	0	0.15232	0.0501983	0	0.119173	0.270679	0	0.0121578	0.00978254	0	0	0	0	0.279877	0.993212
GSM3558299	ABMR	0.0960592	0	0	0.250091	0	0	0	0.0372649	0.0247939	0	0	0.16057	0.0634404	0	0.20087	0.121592	0.00359656	0.00625971	0.0354629	0	0	0	0	0.352347	0.952515
GSM3558302	ABMR	0.0552192	0	0	0.285535	0	0	0	0.0426224	0.0318214	0	0	0.155376	0.0597322	0.0121331	0.181959	0.149357	0.0166954	0.00641867	0	0.00313007	0	0	0	0.240871	1.00359
GSM3558303	ABMR	0.0109901	0	0	0.185287	0	0.124368	0	0	0.0326957	0	0	0.195077	0.151328	0	0.123124	0.125452	0.0215036	0	0.0301748	0	0	0	0	0.247295	1.00334
GSM3558304	ABMR	0.0783536	0	0.0203788	0.31741	0	0	0	0.0882472	0.0221566	0	0	0.10997	0.021151	0	0.153868	0.161031	0	0.0173754	0.0100589	0	0	0	0	0.325645	0.967487
GSM3558310	ABMR	0.140476	0	0.0040933	0.132614	0	0	0	0.0631118	0.0273286	0	0	0.1697	0.0937291	0	0.212759	0.149147	0.00131386	0.0019187	0	0.00380897	0	0	0	0.328672	0.952142
GSM3558323	ABMR	0.0387916	0	0.0249855	0.207895	0.00584881	0	0	0.0756806	0	0	0.029625	0.101345	0.0712777	0	0.113374	0.278203	0.0374902	0.0154847	0	0	0	0	0	0.360647	0.957739
GSM3558329	ABMR	0.0151288	0	0	0.527901	0	0	0.00529013	0.0251151	0.0004	0	0	0.117205	0.0957208	0	0.128488	0.0792693	0.00520329	0	0	0.0003	0	0	0	0.334938	0.970388
GSM3558333	ABMR	0.0289004	0	0	0.542908	0	0	0	0.0226464	0	0	0	0.0933847	0.0503347	0	0.12223	0.13395	0.00564608	0	0	0	0	0	0	0.287544	0.989873
GSM3558346	ABMR	0.0316512	0	0	0.398682	0	0	0	0.0278895	0	0	0	0.162399	0.0725251	0	0.133233	0.139453	0.00830582	0	0.0258619	0	0	0	0	0.349841	0.944187
GSM3558350	ABMR	0.0662873	0	0.0279178	0.223411	0	0	0.00105542	0.0338531	0	0	0	0.161016	0.0831455	0	0.133452	0.179594	0.0873357	0.00293176	0	0	0	0	0	0.311475	0.98137
GSM3558353	ABMR	0.0358132	0	0	0.482684	0	0	0	0.0475374	0.0117692	0	0	0.136812	0.058305	0	0.091449	0.0962773	0.0233364	0.0111166	0.00489943	0	0	0	0	0.220515	1.01206
GSM3558360	ABMR	0.04904	0	0.00582787	0.291748	0	0	0	0.0306454	0.0139706	0	0	0.168686	0.0415817	0	0.0727557	0.309802	0	0.0141718	0	0.00177145	0	0	0	0.452551	0.903745
GSM3558362	ABMR	0.0480893	0	0.0003	0.199428	0	0.0698765	0	0.0225903	0.01467	0	0	0.118777	0.0399671	0	0.293904	0.129619	0.0334285	0	0.0293839	0	0	0	0	0.345399	0.949929
GSM3558367	ABMR	0.0781474	0	0.173473	0.125047	0	0	0	0.0363746	0.0173496	0	0	0.127121	0.0383856	0	0.144698	0.19567	0.0511243	0	0	0.012609	0	0	0	0.267208	0.987537
GSM3558368	ABMR	0.0743252	0	0	0.157019	0	0	0	0.0584962	0.0004	0	0	0.184475	0.054569	0	0.15829	0.209482	0.0628313	0.0100618	0.0300825	0	0	0	0	0.306161	0.988551
GSM3558370	ABMR	0.0342729	0	0	0.31731	0	0	0	0.0236943	0.0224769	0	0	0.141395	0.0792578	0	0.239875	0.0425088	0.0200788	0	0.0791304	0	0	0	0	0.355661	0.954967
GSM3558402	ABMR	0.0365258	0	0.00186786	0.329852	0	0	0	0	0	0	0	0.176387	0.0711266	0	0.189667	0.158689	0.00820419	0	0.0276802	0	0	0	0	0.253316	0.987509
GSM3558410	ABMR	0.060928	0	0	0.188113	0.123082	0	0	0.0668042	0.00977014	0.0534013	0	0.0598013	0.0293082	0	0.109388	0.26492	0.0135068	0	0.0209769	0	0	0	0.01	0.202451	1.03636
GSM3558412	ABMR	0.0307669	0	0.00184005	0.395847	0	0	0	0.0245059	0	0	0	0.188848	0.0795124	0	0.112424	0.0934979	0.00877879	0	0.0639792	0	0	0	0	0.288459	0.988243
GSM3558436	ABMR	0.0507419	0	0	0.349831	0	0	0	0.0235816	0	0	0	0.169544	0.0393066	0	0.142961	0.182572	0.00749592	0.0212749	0.0126907	0	0	0	0	0.303378	0.973885
GSM3558452	ABMR	0.0291776	0	0.0006	0.310579	0	0	0	0.00606729	0.0210366	0	0	0.173191	0.0771167	0	0.142794	0.14381	0.0187541	0	0.0768886	0	0	0	0	0.328223	0.961061
GSM3558476	ABMR	0.0493851	0	0	0.408737	0	0	0.0724522	0.0139181	0	0	0	0.0877415	0.0540422	0	0.14096	0.125327	0.0332163	0.00616699	0.00805419	0	0	0	0	0.361396	0.937831
GSM3558488	ABMR	0.0362628	0	0	0.34383	0	0	0	0.0628913	0.0231847	0	0.00341175	0.0137059	0.0246455	0	0.0977003	0.376977	0.0017886	0	0.0156026	0	0	0	0	0.271071	0.986543
GSM3558496	ABMR	0.0896775	0	0.0006	0.204311	0	0	0	0.0153528	0.023756	0	0	0.128176	0.0386303	0	0.160125	0.317114	0.00681376	0	0.0154133	0	0	0	0	0.33303	0.950372
GSM3558514	ABMR	0.0530395	0	0.0951219	0.261653	0	0	0	0.0778596	0.0182681	0	0	0.0916075	0.0191157	0	0.0965078	0.266436	0	0.00870435	0.0116868	0	0	0	0.01	0.208496	1.01736
GSM3558519	ABMR	0.0172254	0	0.00257116	0.33793	0	0	0	0.0357944	0.00604047	0	0	0.155071	0.0495968	0	0.114736	0.135001	0.0197068	0	0.126327	0	0	0	0	0.568729	0.822562
GSM3558521	ABMR	0.0387819	0	0.00803165	0.30153	0	0	0.00528967	0.0328114	0	0	0	0.0905643	0.168287	0	0.249616	0.102946	0	0	0.00214172	0	0	0	0	0.381532	0.92756
GSM3558529	ABMR	0.0877425	0	0.00647679	0.218535	0	0	0	0.0286806	0.0333494	0	0	0.0421828	0.0102506	0.00227159	0.160099	0.346242	0.00738778	0	0.0567824	0	0	0	0	0.498099	0.866602
GSM3558533	ABMR	0.0210707	0	0.00185977	0.263175	0	0	0.0449234	0.0192643	0	0.0327977	0	0.058918	0.0148226	0.0592033	0.158932	0.26346	0.00937885	0	0.0521947	0	0	0	0	0.3754	0.932484
GSM3558624	ABMR	0.0669848	0	0.00479553	0.144701	0	0	0	0.0256174	0	0	0.0112327	0.129293	0.17259	0	0.172355	0.195169	0.0772604	0	0	0	0	0	0	0.310381	0.976225
GSM3558636	ABMR	0.0444039	0	0.00188509	0.27797	0	0	0	0	0.0110579	0	0	0.162511	0	0	0.177643	0.301764	0.0071179	0	0.0156468	0	0	0	0	0.301697	0.967255
GSM3558637	ABMR	0.047098	0.013526	0.0212081	0.213672	0	0	0	0.103237	0	0	0	0.0739265	0.057887	0	0.19381	0.147862	0.0184488	0	0.109325	0	0	0	0	0.467388	0.884384
GSM3558642	ABMR	0.0377895	0	0	0.303419	0.0460452	0	0.0327675	0.061161	0.00279607	0.0423825	0	0.0499118	0.0239196	0	0.170347	0.221255	0.00641651	0	0.00178907	0	0	0	0	0.309703	0.96545
GSM3558647	ABMR	0.0509156	0	0.0246488	0.345101	0	0	0.00865455	0.0319706	0	0	0	0.0717583	0	0.0260395	0.113973	0.324582	0	0	0.00235675	0	0	0	0	0.253853	0.995347
GSM3558656	ABMR	0.0298391	0	0	0.264147	0	0	0	0.0209519	0	0	0	0.159895	0.0803313	0	0.14727	0.230691	0.00595149	0	0.0609235	0	0	0	0	0.260358	0.988493
GSM3558660	ABMR	0.098966	0	0.0006	0.238867	0	0	0	0.0674865	0.0639522	0	0	0.126847	0.0377516	0	0.134065	0.158523	0.0345069	0.0149216	0.0234972	0	0	0	0	0.386011	0.924654
GSM3558664	ABMR	0.0179033	0.0897432	0.0727039	0.247832	0	0	0	0.0597291	0	0	0	0.0523517	0.0765329	0.0299237	0.147381	0.174721	0.0161262	0	0	0.0150522	0	0	0	0.370366	0.939509
GSM3558665	ABMR	0.0353623	0	0.00385628	0.226446	0	0.0335815	0	0.0193088	0.0368085	0	0	0.149546	0.0830585	0	0.185678	0.194918	0.026455	0	0.00498055	0	0	0	0	0.370968	0.944849
GSM3558676	ABMR	0.0611638	0	0.00797593	0.41192	0	0	0.0278189	0.0248783	0	0	0	0.113391	0.0791456	0	0.173617	0.0845839	0.00586625	0	0.00963934	0	0	0	0	0.295239	0.982668
GSM3558678	ABMR	0.034935	0	0	0.403387	0	0	0	0.0435647	0	0	0	0.135021	0.0629479	0	0.136659	0.13731	0.017451	0	0.0287246	0	0	0	0.01	0.17581	1.04241
GSM3558689	ABMR	0.0404458	0	0	0.370263	0	0	0	0	0.0168911	0	0	0.161046	0.0972862	0	0.135449	0.0808794	0.0199233	0	0.0778155	0	0	0	0	0.376838	0.932431
GSM3558724	ABMR	0.0258919	0	0.00214872	0.0388222	0	0.0329161	0	0.0296602	0	0.0176968	0	0.0723273	0.00597399	0	0.0749119	0.562885	0.00678464	0	0.120697	0	0	0.00928457	0.01	0.195799	1.02608
GSM3558725	ABMR	0.0680229	0	0	0.338974	0	0	0	0.0292214	0.0458933	0	0	0.147926	0.0180012	0	0.0864387	0.20259	0.00990876	0.0340001	0.0190237	0	0	0	0	0.337104	0.949594
GSM3558726	ABMR	0.0227442	0	0	0.242052	0	0.00313	0	0.0151139	0	0	0	0.111204	0.0568288	0	0.150837	0.281669	0.0135555	0	0.102866	0	0	0	0	0.367096	0.941476
GSM3558791	ABMR	0.0302795	0	0.00879081	0.275905	0	0.0216188	0	0.0249556	0	0	0.00342133	0.115401	0.168236	0.0007	0.194296	0.114857	0.0164515	0	0	0.0250429	0	0	0	0.249213	0.993163
GSM3558794	ABMR	0.0537979	0	0	0.171792	0	0	0	0.0327694	0.00208356	0	0	0.0954612	0.0164146	0	0.130228	0.433553	0	0	0.0639004	0	0	0	0	0.395396	0.928526
GSM3558810	ABMR	0.0327152	0	0.0004	0.129921	0	0.131227	0	0.0134628	0	0	0.0176245	0.135676	0.141165	0	0.220629	0.173314	0.00374329	0	0	0.0002	0	0	0	0.31921	0.959709
GSM3558813	ABMR	0.0703248	0	0.0177852	0.309762	0	0	0	0.0995021	0.0228036	0	0	0.074856	0.0283009	0	0.123078	0.235978	0.00432661	0.0115268	0.00175567	0	0	0	0	0.275269	0.983851
GSM3558816	ABMR	0.0343374	0	0.0014264	0.271486	0	0.0365009	0	0.00600691	0	0	0	0.139818	0.0379814	0	0.120872	0.319442	0	0	0.0321298	0	0	0	0	0.348583	0.944295
GSM3558850	ABMR	0.0278308	0	0.00808787	0.294642	0	0	0.0008	0.0352026	0	0	0	0.0985757	0.076753	0	0.141047	0.256806	0.00362987	0	0.0565762	0	0	0	0	0.313246	0.96483
GSM3558864	ABMR	0.0401577	0	0.00355919	0.407227	0	0	0	0.0232413	0	0	0	0.0953966	0.0637447	0	0.115986	0.168998	0.00917879	0	0.072511	0	0	0	0	0.283115	0.983302
GSM3558867	ABMR	0.0540896	0	0	0.274829	0	0	0	0.0427986	0.015447	0	0	0.13653	0.0012204	0	0.153057	0.287774	0.00150863	0.00485713	0.027889	0	0	0	0	0.333361	0.953967
GSM3558881	ABMR	0.0771102	0	0	0.201564	0	0	0	0.0739942	0	0	0	0.13202	0.0717662	0	0.168609	0.204622	0.0549224	0.00686606	0	0.00852697	0	0	0	0.374067	0.938733
GSM3558886	ABMR	0.105785	0	0.0196193	0.319579	0	0	0.00974697	0.0217856	0.013714	0	0	0.0767266	0.0766965	0	0.201398	0.143073	0.00713747	0	0.00473784	0	0	0	0	0.281497	0.987674
GSM3558887	ABMR	0.0269183	0	0.00169867	0.305577	0	0	0	0	0	0	0	0.156788	0.0856109	0	0.182333	0.105257	0.021829	0	0.111459	0	0	0.00252897	0	0.285754	0.977974
GSM3558888	ABMR	0.0457076	0	0.00422486	0.246736	0	0.0285483	0	0.0001	0.0330407	0	0	0.099593	0.044008	0	0.178467	0.179035	0.0200403	0	0.0641709	0	0	0.0563595	0	0.28871	0.982948
GSM3558892	ABMR	0.0796756	0	0	0.421487	0	0	0.0463825	0.0263988	0	0	0	0.100473	0.0412428	0	0.11964	0.128801	0.0356066	0	0.0003	0	0	0	0	0.47676	0.87932
GSM3558900	ABMR	0.0620811	0	0.0006	0.223282	0	0	0.014571	0.015376	0.0197103	0.00302669	0	0.0547514	0.0670945	0	0.20455	0.331491	0	0.00305326	0	0.0004	0	0	0	0.434867	0.903291
GSM3558907	ABMR	0.0752346	0	0.013048	0.24329	0	0	0.0089165	0.0618402	0	0	0	0.0873544	0.0367024	0	0.201215	0.269791	0.00260771	0	0	0	0	0	0	0.43853	0.901727
GSM3558919	ABMR	0.0344303	0	0.00443655	0.200404	0	0.0908217	0	0.0104324	0	0	0	0.0893932	0.131316	0	0.220584	0.177174	0.0299648	0	0.0110429	0	0	0	0.01	0.194889	1.03418
GSM3558922	ABMR	0.052165	0	0	0.250686	0	0	0	0.097314	0.0153786	0	0	0.165066	0.0240266	0	0.18026	0.112041	0.0317894	0.020988	0.0502843	0	0	0	0	0.336366	0.952968
GSM3558927	ABMR	0.0581257	0	0	0.164151	0	0	0	0.0548552	0	0	0	0.177748	0.081927	0	0.148645	0.22727	0.0622503	0.0195708	0.00198682	0	0	0.00346974	0.01	0.189549	1.04037
GSM3558930	ABMR	0.0146516	0	0	0.393029	0	0	0	0	0.0348334	0	0	0.148497	0.0631965	0	0.151809	0.0905173	0.0164502	0	0.0867325	0	0	0.0003	0	0.513942	0.857852
GSM3558931	ABMR	0.0249964	0	0	0.0446724	0	0.147313	0	0.00816973	0	0	0	0.12879	0.154651	0	0.249106	0.189477	0.044268	0	0.008556	0	0	0	0	0.448748	0.89499
GSM3558935	ABMR	0.0410432	0	0.0006	0.215408	0	0	0	0.0335621	0.00365218	0.00201449	0	0.111461	0.036165	0	0.187173	0.317798	0.0429739	0	0.00814836	0	0	0	0	0.313098	0.97406
GSM3558940	ABMR	0.0664043	0	0.00811474	0.431917	0	0	0	0.0380378	0.0416602	0	0.0240087	0.0559508	0.0258394	0	0.148897	0.14794	0.00271175	0	0.00851886	0	0	0	0	0.363246	0.942845
GSM3558945	ABMR	0.0171027	0	0	0.212179	0	0	0	0.0415272	0	0	0	0.182373	0.149736	0	0.170542	0.169972	0.00826045	0.005455	0	0.0428522	0	0	0	0.3903	0.929079
GSM3558951	ABMR	0.0349321	0	0.00655561	0.304569	0	0	0.0177072	0.0191868	0	0	0	0.113946	0.0974719	0	0.189104	0.191689	0.0121571	0.00866784	0.00401317	0	0	0	0	0.260538	0.982091
GSM3558959	ABMR	0.0269472	0	0.0027984	0.298814	0	0	0	0.0620309	0	0	0	0.0778636	0	0	0.105751	0.235479	0.00666482	0	0.109038	0	0	0.074613	0	0.47405	0.880257
GSM3558964	ABMR	0.0437603	0	0.0008	0.236975	0	0	0	0.0651296	0.0106442	0	0	0.0647584	0.0231465	0	0.17611	0.364603	0.0140503	0	0	0	0	0	0	0.291952	0.976368
GSM3558966	ABMR	0.0801423	0	0	0.299928	0	0	0	0.0170872	0.0107363	0	0	0.122026	0.03597	0	0.141522	0.241216	0	0.0214947	0.0298772	0	0	0	0	0.438838	0.908142
GSM3558974	ABMR	0.0397587	0	0	0.110437	0	0	0	0.0411736	0	0	0	0.0543743	0.0594161	0	0.276044	0.241765	0.0936542	0.0007	0	0.011825	0	0.0708277	0	0.279843	0.988282
GSM3558975	ABMR	0.0511088	0	0	0.392439	0	0	0.0253173	0.028043	0.0023831	0	0	0.127799	0.0448738	0	0.125391	0.164765	0.00638461	0.0125556	0.0189404	0	0	0	0	0.328368	0.967511
GSM3558976	ABMR	0.0269835	0	0	0.391271	0	0	0	0.0451453	0.0207368	0	0	0.124137	0.0365513	0	0.166603	0.146311	0.0168638	0.00156209	0.0238351	0	0	0	0	0.558683	0.831741
GSM3558978	ABMR	0.0378534	0	0	0.0403634	0	0.179385	0	0.0156719	0	0	0	0.0923957	0.0737994	0.0150002	0.332571	0.151643	0.0259205	0	0.0353958	0	0	0	0	0.274736	0.98277
GSM3558989	ABMR	0.0182221	0	0	0.184355	0	0	0	0.0206223	0	0	0	0.139796	0.0500125	0	0.118801	0.383188	0.0582594	0.00944903	0.0172956	0	0	0	0	0.317776	0.960701
GSM3558991	ABMR	0.0276426	0	0	0.264028	0	0	0	0.0353611	0	0	0	0.0938442	0.0726508	0	0.13695	0.339834	0.00502728	0	0.0246622	0	0	0	0	0.431421	0.902988
GSM3558997	ABMR	0.0423756	0	0.0187797	0.224181	0	0	0.0487235	0.0358818	0	0	0	0.107863	0.0910641	0.0112838	0.179677	0.212063	0.00604064	0	0	0.0213712	0	0.0007	0	0.281774	0.982538
GSM3559004	ABMR	0.065829	0	0.00369446	0.309269	0	0	0	0.0210827	0.0154545	0	0	0.154027	0.0790966	0	0.124777	0.150469	0.0483881	0.0207902	0.00712267	0	0	0	0	0.521003	0.852978
GSM3559009	ABMR	0.0282765	0	0	0	0.111962	0	0	0.0710221	0	0	0	0.110443	0.0795618	0	0.224866	0.287766	0.0526109	0	0.0334916	0	0	0	0	0.371613	0.936514
GSM3559012	ABMR	0.0493139	0	0	0.358341	0	0	0.00352291	0.028059	0.0264635	0	0	0.0866881	0.0417773	0	0.158003	0.168356	0.0584318	0.00636223	0.0146818	0	0	0	0	0.249055	0.994255
GSM3559015	ABMR	0.0348958	0	0	0.293763	0	0	0	0.0218174	0.0225618	0	0	0.108768	0.0006	0	0.106551	0.361929	0.00903701	0	0.0400564	0	0	0	0	0.332443	0.953891
GSM3559018	ABMR	0.0305002	0	0.00140654	0.342638	0	0	0	0.0343197	0	0	0	0.0899175	0.00584253	0	0.139539	0.26032	0.0165195	0	0.0789967	0	0	0	0.01	0.19885	1.02477
GSM3559022	ABMR	0.0814632	0	0	0.317667	0	0	0	0.027366	0.0362335	0	0	0.152918	0.0560096	0	0.122634	0.148241	0.0471226	0	0.0103457	0	0	0	0	0.293721	0.971269
GSM3559024	ABMR	0.08252	0	0.00160065	0.225684	0	0	0	0.0648932	0.0172056	0	0	0.075565	0.0200133	0	0.141792	0.348386	0.00561676	0	0.0167235	0	0	0	0	0.243554	0.995088
GSM3559029	ABMR	0.0802014	0	0	0.231003	0	0	0	0.0355781	0.0196432	0	0	0.126699	0.0662342	0	0.139278	0.235777	0.0353204	0.0108472	0.0194184	0	0	0	0	0.248419	1.0051
GSM3559041	ABMR	0.0634463	0	0	0.458255	0	0	0.071428	0.020439	0	0	0	0.0979134	0.059023	0	0.0878462	0.105806	0.0186891	0.0106316	0.00652279	0	0	0	0.01	0.186761	1.04465
GSM3559042	ABMR	0.0269673	0	0.00543964	0.353858	0	0	0	0.0494946	0	0	0	0.200427	0.0496476	0	0.1306	0.0883888	0.0122797	0	0.0803688	0	0	0.00252861	0	0.453963	0.890824
GSM3559053	ABMR	0.0551843	0	0.0001	0.182197	0	0	0	0.0318159	0.0176057	0	0	0.0890102	0.0901858	0	0.165945	0.340444	0.00143541	0	0	0.0261068	0	0	0	0.493278	0.869384
GSM3559057	ABMR	0.02221	0	0.00344278	0.253036	0	0.0465183	0	0.00349618	0	0	0	0.0846549	0.0756337	0	0.200443	0.243162	0.0244223	0	0.042981	0	0	0	0	0.223762	1.0054
GSM3559058	ABMR	0.0427235	0	0	0.296082	0	0	0	0.0416856	0.0603252	0	0	0.114877	0.0479184	0	0.110796	0.203673	0.00106967	0.0346185	0.0359661	0	0	0.0102652	0	0.435073	0.901951
GSM3559059	ABMR	0.0255037	0	0.00225582	0.0819581	0	0.146292	0	0.0197218	0.0214629	0	0	0.154615	0.140927	0.00413396	0.200744	0.119315	0.0413538	0	0.0417166	0	0	0	0	0.278456	0.979688
GSM3559060	ABMR	0.0700153	0	0	0.192646	0	0	0	0.0607335	0.0229264	0	0	0.171777	0.106111	0	0.139506	0.130953	0.0632806	0.0163584	0.0256924	0	0	0
